# Supplementary material for: Bis[2-(isoquinolin-1-yl)phenyl-κ2N,C1](2-phenyl-1H-imidazo[4,5-f][1,10]phenanthroline-κ2N,N′)iridium(III) hexa­fluorido­phosphate methanol monosolvate
Source: IUCrdata. 2024 Sep 6;9(Pt 9):x240859. doi: 10.1107/S2414314624008599 (PMC11451029; doi:10.1107/S2414314624008599)
Supplement: Supplementary file 2 [file x-09-x240859-Isup2.hkl]

data_I                                                                          
_shelx_title ' brocr18_a.res in C2/c'                                           
_shelx_refln_list_code          4                                               
_shelx_F_calc_maximum     1209.91                                               
_exptl_crystal_F_000      4256.00                                               
_reflns_d_resolution_high  0.7809                                               
                                                                                
loop_                                                                           
 _space_group_symop_operation_xyz                                               
 'x, y, z'                                                                      
 '-x, y, -z+1/2'                                                                
 'x+1/2, y+1/2, z'                                                              
 '-x+1/2, y+1/2, -z+1/2'                                                        
 '-x, -y, -z'                                                                   
 'x, -y, z-1/2'                                                                 
 '-x+1/2, -y+1/2, -z'                                                           
 'x+1/2, -y+1/2, z-1/2'                                                         
                                                                                
_cell_length_a    21.7603                                                       
_cell_length_b    19.6660                                                       
_cell_length_c    22.1646                                                       
_cell_angle_alpha  90.000                                                       
_cell_angle_beta  119.618                                                       
_cell_angle_gamma  90.000                                                       
                                                                                
_shelx_F_squared_multiplier     1.000                                           
                                                                                
loop_                                                                           
 _refln_index_h                                                                 
 _refln_index_k                                                                 
 _refln_index_l                                                                 
 _refln_F_squared_calc                                                          
 _refln_F_squared_meas                                                          
 _refln_F_squared_sigma                                                         
 _refln_observed_status                                                         
   2   0   0     362790.69     327570.34      4043.84 o                         
   4   0   0     256348.00     250774.23      3320.45 o                         
   6   0   0     538879.25     509486.91      5708.87 o                         
   8   0   0     515833.78     502300.38      5731.97 o                         
  10   0   0     127537.59     125647.55      1397.50 o                         
  12   0   0      17347.80      17267.81       359.07 o                         
  14   0   0      87051.64      86145.72       887.38 o                         
  16   0   0      71734.24      70204.78       834.68 o                         
  18   0   0      60875.50      60544.63       849.55 o                         
  20   0   0       3398.71       3826.24       217.10 o                         
  22   0   0      30809.54      31389.00       958.63 o                         
   1   1   0      19538.82      17679.61       279.92 o                         
   3   1   0     118535.25     115267.47       984.06 o                         
   5   1   0     597179.06     576422.75      4297.41 o                         
   7   1   0      60165.54      56509.11       587.04 o                         
   9   1   0     113464.80     116391.23      1023.73 o                         
  11   1   0     173506.62     167891.58      1349.95 o                         
  13   1   0     198335.23     194970.69      1587.83 o                         
  15   1   0      14721.84      15524.25       211.22 o                         
  17   1   0      26332.90      26888.12       319.14 o                         
  19   1   0      82888.09      85115.13       946.35 o                         
  21   1   0      46016.73      47591.15       879.36 o                         
  23   1   0       1979.55       1696.14       127.23 o                         
   0   2   0     647104.31     563784.81      6469.98 o                         
   2   2   0     250226.05     235670.89      2467.35 o                         
   4   2   0      25557.35      25380.69       331.50 o                         
   6   2   0      75861.77      67944.57       711.61 o                         
   8   2   0     428900.50     427742.59      3607.48 o                         
  10   2   0      94687.68      95329.51       869.70 o                         
  12   2   0       1409.17       1442.92        66.51 o                         
  14   2   0      89650.16      87961.80       681.34 o                         
  16   2   0      62699.30      65834.21       565.03 o                         
  18   2   0      17661.28      16905.26       298.16 o                         
  20   2   0       1534.79       1884.43       113.78 o                         
  22   2   0      23587.97      23635.83       647.83 o                         
  24   2   0      22724.88      18628.42       865.23 o                         
   1   3   0      47427.79      47467.23       413.82 o                         
   3   3   0       2045.09       2233.56        86.22 o                         
   5   3   0      13456.96      12767.02       215.27 o                         
   7   3   0      55721.59      54836.32       614.83 o                         
   9   3   0       6613.40       5739.83       122.75 o                         
  11   3   0     122315.41     117257.95      1070.83 o                         
  13   3   0     125515.32     126826.67      1109.84 o                         
  15   3   0       9294.24       9613.95       165.40 o                         
  17   3   0        365.60        559.72        53.84 o                         
  19   3   0      60295.50      63043.33       795.46 o                         
  21   3   0      34049.76      36173.36       568.19 o                         
  23   3   0       3598.31       3404.11       235.40 o                         
   0   4   0     207230.95     195410.14      2024.33 o                         
   2   4   0      23929.22      23020.13       282.91 o                         
   4   4   0      38076.07      37717.60       459.69 o                         
   6   4   0      64533.96      60378.98       684.88 o                         
   8   4   0      80963.73      76499.77       906.11 o                         
  10   4   0        952.25       1110.36        50.30 o                         
  12   4   0       3843.70       4757.56       129.39 o                         
  14   4   0      30572.32      28092.88       284.30 o                         
  16   4   0      83029.42      87002.48       722.39 o                         
  18   4   0       6825.61       7363.47       171.30 o                         
  20   4   0         51.22        172.30        56.05 o                         
  22   4   0      16691.01      16816.68       527.40 o                         
   1   5   0      13614.57      13453.84       170.13 o                         
   3   5   0      53137.05      50630.37       516.02 o                         
   5   5   0     126927.88     120195.66      1067.97 o                         
   7   5   0      20932.81      19782.25       325.92 o                         
   9   5   0      62430.43      61310.78       492.07 o                         
  11   5   0      95715.29      90686.32       796.51 o                         
  13   5   0      37446.35      38176.44       357.05 o                         
  15   5   0      41585.53      41659.39       410.27 o                         
  17   5   0      12266.51      12116.62       210.56 o                         
  19   5   0      60136.80      61543.94       785.47 o                         
  21   5   0      25071.80      26161.21       455.80 o                         
  23   5   0        387.83        273.19        53.49 o                         
   0   6   0     171329.89     165263.59      1763.05 o                         
   2   6   0      54150.05      49523.09       483.85 o                         
   4   6   0       3479.03       3835.93       116.39 o                         
   6   6   0      12623.60      11712.41       224.48 o                         
   8   6   0     115177.72     111908.34       902.47 o                         
  10   6   0      65208.70      62339.32       533.50 o                         
  12   6   0          4.36        141.82        34.70 o                         
  14   6   0      63125.30      63666.24       523.44 o                         
  16   6   0      81481.45      85184.40       757.47 o                         
  18   6   0      22755.10      22072.26       322.19 o                         
  20   6   0       1373.77       1558.46        99.68 o                         
  22   6   0      24528.98      24546.66       770.56 o                         
   1   7   0       9264.36       8468.75       152.46 o                         
   3   7   0     165540.14     156615.27      1209.08 o                         
   5   7   0      79064.11      75764.49       765.83 o                         
   7   7   0        263.86        424.47        34.37 o                         
   9   7   0      40609.42      38944.29       403.87 o                         
  11   7   0      96770.72      94311.35       813.84 o                         
  13   7   0       8300.49       8815.81       141.32 o                         
  15   7   0         77.26        189.17        35.06 o                         
  17   7   0       7378.64       7156.02       168.01 o                         
  19   7   0      30784.27      31772.96       425.29 o                         
  21   7   0       9865.53       9894.89       234.09 o                         
  23   7   0        504.06        395.47        76.44 o                         
   0   8   0      40386.30      40796.60       641.72 o                         
   2   8   0      44184.93      42093.58       499.69 o                         
   4   8   0      23323.42      22215.94       332.92 o                         
   6   8   0       7408.80       6569.17       111.88 o                         
   8   8   0      64793.14      63265.60       487.16 o                         
  10   8   0      83356.24      80403.86       751.36 o                         
  12   8   0       6272.22       6713.08       115.53 o                         
  14   8   0      11747.29      11951.66       171.21 o                         
  16   8   0     110834.00     111461.65       864.27 o                         
  18   8   0      27137.85      26632.19       359.82 o                         
  20   8   0        460.76        448.23        53.83 o                         
  22   8   0      11671.97      10763.93       837.91 o                         
   1   9   0      23241.44      21692.57       313.20 o                         
   3   9   0     129483.35     119882.96      1109.69 o                         
   5   9   0       6467.64       4892.91       102.24 o                         
   7   9   0      12519.72      13858.30       173.73 o                         
   9   9   0      39113.83      38919.96       395.96 o                         
  11   9   0      63880.90      62105.82       470.78 o                         
  13   9   0       3496.09       3775.56        86.80 o                         
  15   9   0        900.41       1135.40        56.26 o                         
  17   9   0       2433.22       2609.95        93.33 o                         
  19   9   0      32921.93      33940.74       426.94 o                         
  21   9   0      18156.48      17904.74       344.93 o                         
   0  10   0      25957.67      23305.45       341.30 o                         
   2  10   0      23100.43      22423.05       256.00 o                         
   4  10   0         72.89        122.57        26.75 o                         
   6  10   0       1066.64        904.49        41.39 o                         
   8  10   0      62864.19      61915.02       532.58 o                         
  10  10   0      47831.74      46172.64       377.72 o                         
  12  10   0       2004.60       2240.32        69.39 o                         
  14  10   0       5487.19       5780.96       118.76 o                         
  16  10   0      64057.23      66311.29       626.36 o                         
  18  10   0      14859.86      15099.91       248.47 o                         
  20  10   0        347.63        494.57        43.33 o                         
  22  10   0      10688.59       4690.50      1551.84 o                         
   1  11   0        184.18        241.33        27.71 o                         
   3  11   0     156272.95     153630.25      1021.40 o                         
   5  11   0      60410.07      57977.11       460.44 o                         
   7  11   0       2283.47       3089.89        77.41 o                         
   9  11   0      15609.80      16328.54       198.78 o                         
  11  11   0      55856.32      55068.61       422.98 o                         
  13  11   0      11238.44      10930.08       181.02 o                         
  15  11   0        194.65        268.15        41.73 o                         
  17  11   0      11927.45      11961.27       211.77 o                         
  19  11   0       4823.40       5250.55       123.84 o                         
  21  11   0       6596.18       5683.49       487.78 o                         
   0  12   0      11545.34      10991.65       225.44 o                         
   2  12   0       3660.05       3795.48        87.30 o                         
   4  12   0         29.44        119.26        27.01 o                         
   6  12   0        265.77        512.80        38.83 o                         
   8  12   0      18880.72      18830.56       199.54 o                         
  10  12   0      29315.61      29369.50       261.25 o                         
  12  12   0       7347.32       7526.67       136.43 o                         
  14  12   0       5359.52       5405.94       126.65 o                         
  16  12   0      13016.98      14224.34       235.65 o                         
  18  12   0       2515.13       2833.02        95.88 o                         
  20  12   0        591.37        489.81        53.53 o                         
   1  13   0       6588.93       6473.65       130.02 o                         
   3  13   0      59715.63      61651.85       508.09 o                         
   5  13   0       8233.52       7767.33       122.96 o                         
   7  13   0       3011.24       3369.06        74.98 o                         
   9  13   0      10650.56       9949.02       140.45 o                         
  11  13   0      12714.71      13588.28       170.91 o                         
  13  13   0        163.99        389.16        41.37 o                         
  15  13   0        740.31        930.47        61.69 o                         
  17  13   0       2830.48       3229.95       108.19 o                         
  19  13   0       2495.55       2584.19        82.43 o                         
   0  14   0       9958.63       9712.39       204.69 o                         
   2  14   0      20490.45      21027.64       216.92 o                         
   4  14   0       8720.39       8359.67       119.27 o                         
   6  14   0       7594.85       7246.21       108.89 o                         
   8  14   0       6285.29       6798.84       113.79 o                         
  10  14   0       4720.99       4841.46        99.61 o                         
  12  14   0        333.19        266.84        33.89 o                         
  14  14   0       1006.38       1319.73        62.29 o                         
  16  14   0       6102.27       6743.87       151.61 o                         
  18  14   0        411.06        486.18        42.68 o                         
  20  14   0        160.32         38.61        56.29 o                         
   1  15   0       2391.90       2467.47        69.38 o                         
   3  15   0         71.16        187.31        25.77 o                         
   5  15   0       7857.69       8020.28       121.78 o                         
   7  15   0       5820.07       6053.92       103.48 o                         
   9  15   0        739.30        850.89        43.39 o                         
  11  15   0      38269.67      40320.04       378.42 o                         
  13  15   0        116.86        231.73        35.02 o                         
  15  15   0       3210.43       3259.70        96.19 o                         
  17  15   0         82.24        120.16        31.75 o                         
  19  15   0       5441.01       4773.83       193.81 o                         
   0  16   0        875.20        838.93        64.78 o                         
   2  16   0       4286.70       4653.21        98.06 o                         
   4  16   0       4005.77       3986.65        85.57 o                         
   6  16   0      12350.78      13064.98       156.93 o                         
   8  16   0       3387.23       3186.34        82.29 o                         
  10  16   0       2462.04       2672.63        79.27 o                         
  12  16   0        833.10        891.61        49.20 o                         
  14  16   0       1113.51       1143.21        62.07 o                         
  16  16   0       1879.75       2027.30        74.16 o                         
  18  16   0        227.56        188.15        41.28 o                         
   1  17   0        286.43        373.10        36.07 o                         
   3  17   0       3839.47       4098.74        98.37 o                         
   5  17   0        103.72        203.42        30.51 o                         
   7  17   0       1239.94       1238.75        51.75 o                         
   9  17   0        171.93        250.61        36.01 o                         
  11  17   0       1566.93       1770.81        72.14 o                         
  13  17   0         27.07         80.50        34.12 o                         
  15  17   0        464.63        535.15        43.29 o                         
  17  17   0       1107.90       1000.67        64.91 o                         
   0  18   0      38047.07      39083.47       472.56 o                         
   2  18   0          5.84        120.66        31.71 o                         
   4  18   0       5319.23       5489.49       108.13 o                         
   6  18   0       1965.58       2160.87        70.18 o                         
   8  18   0         66.82        197.39        33.78 o                         
  10  18   0         26.18        150.12        34.18 o                         
  12  18   0       1012.11        929.37        50.11 o                         
  14  18   0       5642.27       5855.42       120.37 o                         
  16  18   0       1490.42       1619.69        91.31 o                         
   1  19   0       2689.59       2866.59        82.61 o                         
   3  19   0       3710.53       4308.27       103.57 o                         
   5  19   0         72.58        164.94        32.76 o                         
   7  19   0       3778.35       4057.16       100.10 o                         
   9  19   0       3476.16       3733.44       100.17 o                         
  11  19   0       4552.19       4699.70       108.05 o                         
  13  19   0        112.14        197.30        34.22 o                         
  15  19   0        829.79        913.55        71.69 o                         
   0  20   0       8137.14       8448.06       199.31 o                         
   2  20   0       2220.43       2468.39        76.02 o                         
   4  20   0       6997.72       7442.47       132.37 o                         
   6  20   0         39.39         53.05        31.95 o                         
   8  20   0        852.21       1053.51        55.48 o                         
  10  20   0       4766.51       4589.34       106.76 o                         
  12  20   0        200.79        202.49        34.84 o                         
  14  20   0       1434.14       1008.54        96.47 o                         
   1  21   0       3326.14       3665.38        93.02 o                         
   3  21   0       8275.61       8504.30       141.90 o                         
   5  21   0       6030.11       6090.88       134.53 o                         
   7  21   0        121.09        181.79        33.43 o                         
   9  21   0       9083.14       8899.12       207.07 o                         
  11  21   0      11394.88      10784.70       567.26 o                         
  13  21   0       1717.68       1115.18        78.42 o                         
   0  22   0      13914.03      14414.62       271.26 o                         
   2  22   0      15808.72      16354.27       219.09 o                         
   4  22   0        747.60        869.71        48.73 o                         
   6  22   0      14328.96      13387.57       344.96 o                         
   8  22   0       7743.72       8261.16       171.84 o                         
  10  22   0       9366.26       8065.43       537.19 o                         
   1  23   0        805.07        883.41        47.04 o                         
   3  23   0      29357.72      29195.42       602.34 o                         
   5  23   0       3471.06       3372.80       142.61 o                         
   7  23   0       7320.08       6220.22       492.40 o                         
   9  23   0       1698.77       1446.23       139.64 o                         
   0  24   0       6799.66       6675.36       684.43 o                         
   2  24   0      25308.98      21396.44      1534.63 o                         
   4  24   0       1247.10        985.52        78.67 o                         
   6  24   0       9773.38       6707.44       712.21 o                         
   1  25   0       1209.51        307.47        76.87 o                         
 -23   1   1        172.24        373.21        49.76 o                         
 -21   1   1       4617.04       4707.77       174.01 o                         
 -19   1   1       4083.53       4513.60       153.31 o                         
 -17   1   1        665.19       1009.50        64.73 o                         
 -15   1   1       3256.44       3137.62        86.29 o                         
 -13   1   1      20764.53      20673.85       289.23 o                         
 -11   1   1      27512.91      28371.17       324.79 o                         
  -9   1   1        412.80        285.26        40.65 o                         
  -7   1   1      12410.12      12136.69       205.06 o                         
  -5   1   1      12931.09      12213.35       184.24 o                         
  -3   1   1       1920.19       2199.74        73.81 o                         
  -1   1   1      17095.11      14903.04       241.53 o                         
   1   1   1       5608.74       5135.87        94.85 o                         
   3   1   1     107599.66     104967.16      1118.52 o                         
   5   1   1       1453.22       1490.01        55.04 o                         
   7   1   1       5171.89       4992.82       129.61 o                         
   9   1   1       7666.56       8564.18       161.30 o                         
  11   1   1      25054.24      25691.55       398.01 o                         
  13   1   1        472.12        454.83        39.19 o                         
  15   1   1       2434.93       2481.27        76.17 o                         
  17   1   1       3152.40       3166.51        97.29 o                         
  19   1   1       5567.91       6136.88       172.09 o                         
  21   1   1        407.90        573.70        59.06 o                         
  23   1   1        272.19        194.39        58.88 o                         
 -24   2   1        546.13        394.32        57.98 o                         
 -22   2   1       1472.83       1810.28        94.48 o                         
 -20   2   1       1521.15       1530.66        95.72 o                         
 -18   2   1       3608.62       3778.42       118.05 o                         
 -16   2   1      35209.03      37246.04       369.43 o                         
 -14   2   1       8029.17       7847.17       136.43 o                         
 -12   2   1       3848.04       3900.72       104.19 o                         
 -10   2   1      38731.04      37339.84       421.33 o                         
  -8   2   1      46804.16      47818.82       532.89 o                         
  -6   2   1      70226.88      71340.15       681.55 o                         
  -4   2   1      93095.19      89090.91      1391.43 o                         
  -2   2   1       9161.06       7985.71       152.26 o                         
   0   2   1       2489.42       3133.53        60.69 o                         
   2   2   1       3837.79       3921.22       104.59 o                         
   4   2   1      96372.18      94316.18       902.29 o                         
   6   2   1     152528.61     151291.88      1266.67 o                         
   8   2   1       5106.25       5401.62       151.73 o                         
  10   2   1      18961.20      21246.80       262.19 o                         
  12   2   1        141.41        286.36        39.74 o                         
  14   2   1      18913.47      20149.71       232.12 o                         
  16   2   1       2969.40       3213.97        90.60 o                         
  18   2   1       4277.88       4046.83       131.33 o                         
  20   2   1       1645.60       1540.63        86.99 o                         
  22   2   1       3198.86       2631.72       165.14 o                         
 -23   3   1        739.32        680.98        67.17 o                         
 -21   3   1       7596.67       8403.23       233.86 o                         
 -19   3   1      28748.46      29442.12       453.38 o                         
 -17   3   1       4309.36       4636.67       128.02 o                         
 -15   3   1      10519.51      10851.66       175.59 o                         
 -13   3   1       8123.07       8538.42       199.24 o                         
 -11   3   1       2882.23       2617.08        87.39 o                         
  -9   3   1      19673.88      19063.28       320.07 o                         
  -7   3   1      20536.64      21415.55       347.34 o                         
  -5   3   1      23184.38      23044.65       356.46 o                         
  -3   3   1      10270.49      10521.13       190.15 o                         
  -1   3   1      27663.86      25918.71       262.61 o                         
   1   3   1       6181.68       6151.79        94.71 o                         
   3   3   1       6835.03       6533.23       129.54 o                         
   5   3   1     132730.28     128796.92      1232.76 o                         
   7   3   1       8361.78       7704.36       174.36 o                         
   9   3   1       5500.40       4782.49       100.92 o                         
  11   3   1      70987.80      71682.62       660.50 o                         
  13   3   1      23148.96      23040.30       252.54 o                         
  15   3   1        183.79        242.67        33.75 o                         
  17   3   1      21618.43      20888.79       261.73 o                         
  19   3   1       8142.99       8433.31       204.01 o                         
  21   3   1       3905.69       4588.59       149.21 o                         
  23   3   1        135.65         77.75        70.54 o                         
 -24   4   1       1341.68       1206.64        99.79 o                         
 -22   4   1       2683.71       2869.08       103.16 o                         
 -20   4   1         54.76        192.50        54.10 o                         
 -18   4   1      23007.23      22836.95       319.94 o                         
 -16   4   1      10919.15      11796.86       194.13 o                         
 -14   4   1      15770.30      15704.83       202.85 o                         
 -12   4   1         26.35        139.24        38.92 o                         
 -10   4   1      29849.12      28278.88       320.51 o                         
  -8   4   1      77673.64      74499.65      1148.47 o                         
  -6   4   1       3426.90       3813.74       120.15 o                         
  -4   4   1      42971.41      40105.13       508.61 o                         
  -2   4   1      71224.07      68325.22       711.14 o                         
   0   4   1       2786.75       3107.89        94.02 o                         
   2   4   1      91228.85      83662.13       745.78 o                         
   4   4   1       5154.59       4949.82       118.76 o                         
   6   4   1       8848.06       9630.05       186.85 o                         
   8   4   1        809.76        776.55        47.58 o                         
  10   4   1       6751.64       7353.05       129.32 o                         
  12   4   1      11271.27      11354.36       204.18 o                         
  14   4   1       1492.16       1906.29        68.43 o                         
  16   4   1      50942.64      51724.59       459.11 o                         
  18   4   1      14055.80      13761.42       230.57 o                         
  20   4   1        152.89        178.14        44.80 o                         
  22   4   1       6547.95       6222.19       412.76 o                         
 -23   5   1       3073.95       3254.52       162.57 o                         
 -21   5   1      15190.47      16321.65       423.38 o                         
 -19   5   1       8940.52       8436.07       187.37 o                         
 -17   5   1        379.81        420.81        47.61 o                         
 -15   5   1        256.89        517.09        45.56 o                         
 -13   5   1      28804.45      28924.87       355.98 o                         
 -11   5   1       3502.04       4501.98       123.77 o                         
  -9   5   1      15689.88      17081.80       258.63 o                         
  -7   5   1       5412.97       5896.66       166.59 o                         
  -5   5   1       6794.10       7446.25       185.19 o                         
  -3   5   1       9005.02       8063.86       177.15 o                         
  -1   5   1      17037.92      15540.70       227.93 o                         
   1   5   1       8013.08       6972.65       118.92 o                         
   3   5   1      66783.38      62330.37       593.94 o                         
   5   5   1      46784.51      42939.56       614.94 o                         
   7   5   1       3420.43       3926.73       138.40 o                         
   9   5   1      27817.97      27128.00       264.79 o                         
  11   5   1      57852.61      56653.03       550.97 o                         
  13   5   1      37852.36      39181.30       358.22 o                         
  15   5   1         52.04        144.85        34.44 o                         
  17   5   1      11972.82      11989.73       205.57 o                         
  19   5   1      19043.51      20530.92       354.57 o                         
  21   5   1       7561.51       8068.94       260.39 o                         
  23   5   1        187.48        315.68       114.20 o                         
 -22   6   1      10121.21      10449.89       295.18 o                         
 -20   6   1        239.02        245.96        50.40 o                         
 -18   6   1      34886.07      35592.68       456.01 o                         
 -16   6   1       2288.10       2396.56        91.78 o                         
 -14   6   1      21839.92      21171.48       244.21 o                         
 -12   6   1       1375.20       1759.90        83.33 o                         
 -10   6   1        795.41        731.03        50.89 o                         
  -8   6   1      65852.15      61127.78       601.39 o                         
  -6   6   1       7879.46       7164.92       179.83 o                         
  -4   6   1       9275.11       8432.71       168.32 o                         
  -2   6   1      61855.25      60711.66       589.04 o                         
   0   6   1     121962.92     117408.45       858.84 o                         
   2   6   1       3051.48       3315.89        86.21 o                         
   4   6   1      16735.77      15772.05       250.04 o                         
   6   6   1      70972.03      73416.45       802.58 o                         
   8   6   1       9089.56       8067.26       132.15 o                         
  10   6   1       5851.04       6054.79       112.63 o                         
  12   6   1       5985.24       6645.13       126.93 o                         
  14   6   1        346.66        580.81        43.09 o                         
  16   6   1      21055.83      20558.76       263.66 o                         
  18   6   1      13606.29      13250.27       247.16 o                         
  20   6   1        150.96        206.55        45.90 o                         
  22   6   1       7778.01       7424.56       432.09 o                         
 -23   7   1        106.41        108.49        41.43 o                         
 -21   7   1      18342.14      19804.05       334.25 o                         
 -19   7   1      20113.73      20447.70       316.06 o                         
 -17   7   1       3233.72       3194.79       112.57 o                         
 -15   7   1        206.17        322.23        37.27 o                         
 -13   7   1      30103.60      29646.56       293.46 o                         
 -11   7   1      30936.65      30864.71       395.49 o                         
  -9   7   1        180.19        245.64        31.20 o                         
  -7   7   1        201.40        330.93        38.14 o                         
  -5   7   1      44325.00      41345.92       506.27 o                         
  -3   7   1      68604.97      68548.49       680.20 o                         
  -1   7   1       8007.28       8199.19       152.08 o                         
   1   7   1      10527.39      10660.58       171.63 o                         
   3   7   1      17968.48      17131.33       251.32 o                         
   5   7   1      97426.87      92663.30       868.37 o                         
   7   7   1       5576.64       5289.02       105.17 o                         
   9   7   1      82190.44      82208.77       603.11 o                         
  11   7   1      96925.27      96211.24       769.28 o                         
  13   7   1       6937.03       6812.82       120.74 o                         
  15   7   1       3731.15       4106.30       106.28 o                         
  17   7   1      28912.72      30439.75       377.21 o                         
  19   7   1      26629.69      27766.90       357.48 o                         
  21   7   1       2640.51       3153.16       121.38 o                         
 -22   8   1       3328.24       3680.23       150.13 o                         
 -20   8   1       5272.65       5429.18       157.96 o                         
 -18   8   1      14919.27      14737.17       258.26 o                         
 -16   8   1      31365.78      31585.48       358.01 o                         
 -14   8   1      31803.24      32993.87       325.48 o                         
 -12   8   1       2949.58       3314.40        85.29 o                         
 -10   8   1      57993.37      56605.10       534.53 o                         
  -8   8   1      41654.90      39208.73       352.93 o                         
  -6   8   1       5990.77       5710.81       118.01 o                         
  -4   8   1       4917.83       4861.13       142.29 o                         
  -2   8   1      43467.86      40922.12       510.24 o                         
   0   8   1     130207.59     127383.22       996.36 o                         
   2   8   1       4015.11       4052.26       114.80 o                         
   4   8   1      26896.95      24721.66       356.94 o                         
   6   8   1      33170.77      29796.43       284.19 o                         
   8   8   1      49971.02      50008.53       408.19 o                         
  10   8   1      20705.74      20090.51       281.99 o                         
  12   8   1        406.61        537.51        38.62 o                         
  14   8   1      30656.00      33023.54       338.79 o                         
  16   8   1      27016.43      26922.30       328.70 o                         
  18   8   1        598.02        620.14        56.13 o                         
  20   8   1       4366.94       4504.02       137.29 o                         
  22   8   1      13427.75       9206.54       390.89 o                         
 -23   9   1       1387.38        848.43        96.02 o                         
 -21   9   1      16315.37      17435.91       490.85 o                         
 -19   9   1      15584.86      16329.67       280.88 o                         
 -17   9   1       6111.14       6569.08       154.38 o                         
 -15   9   1       2886.32       3382.69        94.88 o                         
 -13   9   1      70896.51      70938.21       540.45 o                         
 -11   9   1      46239.69      44701.78       387.02 o                         
  -9   9   1      23261.04      24093.99       279.86 o                         
  -7   9   1        311.52        553.22        36.86 o                         
  -5   9   1      97642.55      92880.73       668.61 o                         
  -3   9   1     150287.86     148664.48      1392.84 o                         
  -1   9   1       4370.47       3846.20       108.80 o                         
   1   9   1      23502.36      21890.54       315.79 o                         
   3   9   1      34762.85      31273.79       309.83 o                         
   5   9   1      33345.66      31727.03       302.27 o                         
   7   9   1       3519.19       3412.79        75.50 o                         
   9   9   1      24971.29      23279.63       266.88 o                         
  11   9   1      53041.16      51555.44       407.91 o                         
  13   9   1      23523.85      23818.46       286.67 o                         
  15   9   1       3948.99       4215.23       105.28 o                         
  17   9   1       8234.12       9172.55       194.34 o                         
  19   9   1      14643.83      15101.52       232.61 o                         
  21   9   1      11249.45      10721.38       414.57 o                         
 -22  10   1       8199.16       5470.20       426.21 o                         
 -20  10   1       5196.88       5776.31       133.08 o                         
 -18  10   1      47404.12      48601.25       542.30 o                         
 -16  10   1      15712.65      16427.02       263.36 o                         
 -14  10   1       8286.43       8734.65       152.70 o                         
 -12  10   1        570.74        659.04        40.38 o                         
 -10  10   1      39385.68      37094.34       346.74 o                         
  -8  10   1      35314.73      32700.35       334.72 o                         
  -6  10   1      12559.59      12201.97       149.47 o                         
  -4  10   1       4749.91       4303.03        95.74 o                         
  -2  10   1      38911.75      36179.72       343.53 o                         
   0  10   1     132454.67     128799.77       999.02 o                         
   2  10   1      99341.81      97799.81       702.44 o                         
   4  10   1      16730.13      17047.04       194.71 o                         
   6  10   1     103871.61      98692.47       712.86 o                         
   8  10   1     149261.05     144380.84       983.30 o                         
  10  10   1      10616.62      10239.33       142.23 o                         
  12  10   1       8242.99       8167.96       133.18 o                         
  14  10   1       9999.19      10979.92       173.81 o                         
  16  10   1      16587.86      17220.34       256.67 o                         
  18  10   1      17246.27      17398.69       272.56 o                         
  20  10   1       1198.80       1317.66        74.35 o                         
 -21  11   1      16899.80      15189.19       985.28 o                         
 -19  11   1      40896.02      43888.80       501.65 o                         
 -17  11   1       2123.41       2311.77        89.84 o                         
 -15  11   1      24396.36      25549.43       310.36 o                         
 -13  11   1      86799.08      88136.95       676.91 o                         
 -11  11   1      66563.42      65345.54       457.01 o                         
  -9  11   1       3131.30       3268.82        85.04 o                         
  -7  11   1      27160.49      25351.75       265.96 o                         
  -5  11   1     274839.28     263503.12      1647.20 o                         
  -3  11   1     120207.19     112884.89       768.26 o                         
  -1  11   1        505.87        774.64        41.43 o                         
   1  11   1      61906.72      60596.75       461.64 o                         
   3  11   1      86021.91      84518.72       616.95 o                         
   5  11   1       5594.25       4771.50       101.24 o                         
   7  11   1       1176.75       1363.24        62.96 o                         
   9  11   1      12336.22      11728.56       146.53 o                         
  11  11   1      60670.27      60305.42       483.57 o                         
  13  11   1      60070.63      63222.21       546.72 o                         
  15  11   1       3948.12       4193.92       112.78 o                         
  17  11   1      11606.02      11866.04       193.65 o                         
  19  11   1      23608.93      23623.68       353.96 o                         
  21  11   1      37242.75      15128.27      3016.52 o                         
 -20  12   1       1753.73       1619.63        65.93 o                         
 -18  12   1      24225.07      25528.48       336.69 o                         
 -16  12   1      65696.44      69114.08       709.72 o                         
 -14  12   1      39693.77      41484.35       388.38 o                         
 -12  12   1        993.11       1400.13        55.65 o                         
 -10  12   1      90566.12      88265.95       597.56 o                         
  -8  12   1      46460.60      44720.02       343.01 o                         
  -6  12   1      21694.80      19972.28       241.14 o                         
  -4  12   1       3516.15       3581.39        87.97 o                         
  -2  12   1      77645.39      78456.03       579.17 o                         
   0  12   1     201385.95     196207.78      1262.33 o                         
   2  12   1      92031.77      87440.79       621.15 o                         
   4  12   1        485.78        712.11        44.17 o                         
   6  12   1      95341.76      92397.30       690.69 o                         
   8  12   1     155512.52     152570.75       882.78 o                         
  10  12   1      43063.39      44161.56       358.60 o                         
  12  12   1        153.54        334.51        35.80 o                         
  14  12   1      50788.06      53221.00       525.88 o                         
  16  12   1      57285.00      61484.78       583.20 o                         
  18  12   1      12553.00      12556.63       217.36 o                         
  20  12   1       6597.17       5675.04       300.51 o                         
 -21  13   1      19556.65      12239.44      4513.87 o                         
 -19  13   1      43838.55      44719.50       726.63 o                         
 -17  13   1       2598.43       2960.92       115.16 o                         
 -15  13   1      10991.96      11806.47       208.76 o                         
 -13  13   1      37074.99      39380.63       366.28 o                         
 -11  13   1     139426.38     139897.02       907.75 o                         
  -9  13   1      16845.82      15945.51       183.48 o                         
  -7  13   1      73232.05      71318.64       496.32 o                         
  -5  13   1     187974.53     178386.88      1222.92 o                         
  -3  13   1     151000.75     150981.89      1036.35 o                         
  -1  13   1        298.64        478.15        39.04 o                         
   1  13   1      67698.62      67836.25       538.31 o                         
   3  13   1      46515.08      45188.84       416.30 o                         
   5  13   1      31753.78      31019.23       278.97 o                         
   7  13   1       3947.35       4067.63        80.59 o                         
   9  13   1      53888.61      54173.93       429.02 o                         
  11  13   1     101279.86     102843.50       708.50 o                         
  13  13   1      34611.98      37201.11       389.70 o                         
  15  13   1        345.22        457.04        47.74 o                         
  17  13   1      14469.60      14955.43       210.98 o                         
  19  13   1      37259.56      35253.89      1300.74 o                         
 -20  14   1        245.21        140.89        30.95 o                         
 -18  14   1      27703.65      28015.41       355.21 o                         
 -16  14   1      60417.70      63167.61       659.19 o                         
 -14  14   1      27829.95      29989.17       347.09 o                         
 -12  14   1        201.79        358.66        37.40 o                         
 -10  14   1      46781.98      46140.00       401.21 o                         
  -8  14   1      49765.53      49527.79       411.64 o                         
  -6  14   1      61901.87      61953.60       422.18 o                         
  -4  14   1       1142.61       1338.12        48.26 o                         
  -2  14   1      38860.73      38376.00       339.27 o                         
   0  14   1     116945.43     116383.44       805.27 o                         
   2  14   1     159772.75     157517.19       945.40 o                         
   4  14   1       3086.98       3200.59        73.77 o                         
   6  14   1     111390.30     109073.34       683.10 o                         
   8  14   1     155121.75     153878.89       934.60 o                         
  10  14   1      32350.48      33719.94       300.67 o                         
  12  14   1       1366.29       1513.00        63.93 o                         
  14  14   1      40474.14      44064.75       453.29 o                         
  16  14   1      48300.65      50314.41       552.65 o                         
  18  14   1       2469.79       2194.39        79.75 o                         
 -19  15   1      36718.31      33849.93      1798.41 o                         
 -17  15   1       8924.66       9588.72       176.14 o                         
 -15  15   1       6592.07       7327.28       158.79 o                         
 -13  15   1      71504.24      75878.86       640.01 o                         
 -11  15   1      85279.50      88720.47       662.65 o                         
  -9  15   1       7807.11       7915.56       135.76 o                         
  -7  15   1      30123.68      30126.78       267.99 o                         
  -5  15   1      95275.16      94063.58       615.28 o                         
  -3  15   1     101021.53     101130.25       735.46 o                         
  -1  15   1       1566.12       1714.01        59.36 o                         
   1  15   1      56011.79      55013.68       418.44 o                         
   3  15   1      60132.50      59666.86       425.02 o                         
   5  15   1      25591.54      26634.84       239.24 o                         
   7  15   1        413.60        538.90        36.11 o                         
   9  15   1      15201.04      15404.95       195.31 o                         
  11  15   1      33254.91      35730.77       350.00 o                         
  13  15   1      10627.65      12087.81       181.42 o                         
  15  15   1       2452.80       2913.88        92.99 o                         
  17  15   1      11156.20      11462.65       207.36 o                         
 -18  16   1      34618.78      31581.28      1244.72 o                         
 -16  16   1      35712.04      38873.05       440.12 o                         
 -14  16   1      13753.05      15462.20       229.30 o                         
 -12  16   1       1824.27       1961.84        72.74 o                         
 -10  16   1      58978.67      62455.38       497.54 o                         
  -8  16   1      68922.06      71562.83       521.73 o                         
  -6  16   1       6142.57       6441.09       107.92 o                         
  -4  16   1       2505.10       2673.13        70.89 o                         
  -2  16   1      73197.01      75955.95       563.20 o                         
   0  16   1     105522.34     109018.87       741.96 o                         
   2  16   1      30201.51      30833.94       289.74 o                         
   4  16   1       6916.45       7066.90       118.87 o                         
   6  16   1      72809.97      74159.86       497.95 o                         
   8  16   1      82654.59      85687.65       634.03 o                         
  10  16   1      31039.13      32275.96       335.47 o                         
  12  16   1       1711.28       2033.06        72.49 o                         
  14  16   1      25994.46      29351.83       342.76 o                         
  16  16   1      41676.00      43361.70       512.46 o                         
  18  16   1       4794.53       2528.72       221.98 o                         
 -17  17   1       2099.09       1886.61        86.81 o                         
 -15  17   1      31748.77      33044.25       369.27 o                         
 -13  17   1      13856.03      15863.69       242.06 o                         
 -11  17   1      53868.77      58595.88       531.94 o                         
  -9  17   1       2468.83       2714.82        79.58 o                         
  -7  17   1      29386.24      30750.48       283.18 o                         
  -5  17   1     105749.88     109551.65       718.97 o                         
  -3  17   1      47667.08      50228.83       428.38 o                         
  -1  17   1       2281.83       2495.97        73.26 o                         
   1  17   1      14509.76      15936.81       201.95 o                         
   3  17   1      38574.96      41418.95       354.18 o                         
   5  17   1      36423.42      37236.00       324.72 o                         
   7  17   1       9550.95       9865.29       147.56 o                         
   9  17   1      23411.56      25349.18       277.71 o                         
  11  17   1      18164.98      20672.59       278.71 o                         
  13  17   1      41357.67      43542.89       467.38 o                         
  15  17   1         20.77         99.97        31.92 o                         
  17  17   1      17719.25      11628.26       507.80 o                         
 -16  18   1      47180.79      48662.38       811.41 o                         
 -14  18   1       8981.00      10330.95       183.11 o                         
 -12  18   1       3964.47       4412.62       110.91 o                         
 -10  18   1      68519.66      72820.07       634.53 o                         
  -8  18   1      53460.23      56253.80       494.06 o                         
  -6  18   1       1888.87       2189.37        68.44 o                         
  -4  18   1      10633.80      11381.98       165.88 o                         
  -2  18   1      50705.56      53598.87       468.72 o                         
   0  18   1      59739.14      63016.30       498.20 o                         
   2  18   1      19965.24      21604.89       269.18 o                         
   4  18   1       3439.81       3712.62        84.66 o                         
   6  18   1      55923.73      60555.38       532.27 o                         
   8  18   1      54268.74      56418.03       507.52 o                         
  10  18   1      23094.79      24419.44       292.70 o                         
  12  18   1        413.35        673.16        47.40 o                         
  14  18   1      36738.27      38090.52       437.82 o                         
  16  18   1      40612.17      31251.01      1647.96 o                         
 -15  19   1      12951.70      12833.50       422.19 o                         
 -13  19   1      16495.08      17858.01       271.12 o                         
 -11  19   1      16037.83      17431.91       284.20 o                         
  -9  19   1       1458.51       1704.24        65.23 o                         
  -7  19   1      10270.49      10888.46       164.46 o                         
  -5  19   1      44977.20      48499.49       410.99 o                         
  -3  19   1      63967.98      67445.54       569.35 o                         
  -1  19   1      14043.03      14697.19       194.25 o                         
   1  19   1      20908.76      22623.23       277.90 o                         
   3  19   1      54170.96      58122.49       495.58 o                         
   5  19   1      53748.00      55912.88       473.34 o                         
   7  19   1       1432.84       1513.06        64.29 o                         
   9  19   1      16544.45      17913.87       235.66 o                         
  11  19   1      55316.48      57457.19       757.08 o                         
  13  19   1      26076.85      26650.13       368.86 o                         
  15  19   1        759.58        645.26        86.90 o                         
 -14  20   1      20078.91      19284.70       354.74 o                         
 -12  20   1        640.83        698.81        43.69 o                         
 -10  20   1      42217.86      44165.43       444.05 o                         
  -8  20   1      56571.04      58427.96       528.13 o                         
  -6  20   1      31374.55      33156.20       330.88 o                         
  -4  20   1        169.49        266.51        36.48 o                         
  -2  20   1      38571.65      41517.27       397.97 o                         
   0  20   1      64977.70      68474.59       578.57 o                         
   2  20   1      27087.83      28797.14       300.12 o                         
   4  20   1       6183.39       6529.03       119.71 o                         
   6  20   1      39832.61      42637.08       431.34 o                         
   8  20   1      43851.46      45603.88       532.34 o                         
  10  20   1       4434.67       4937.85       109.03 o                         
  12  20   1       1193.10       1162.07        84.74 o                         
  14  20   1      27867.30      20172.80       531.56 o                         
 -13  21   1      25334.80      23387.83       511.85 o                         
 -11  21   1      18195.37      18448.42       298.18 o                         
  -9  21   1       6557.89       6328.08       130.80 o                         
  -7  21   1      12289.88      12532.71       191.83 o                         
  -5  21   1      18958.93      20208.85       237.00 o                         
  -3  21   1      52691.28      55022.18       522.11 o                         
  -1  21   1       4521.37       4611.33       110.99 o                         
   1  21   1       8753.66       9504.42       157.72 o                         
   3  21   1      36963.19      39445.95       381.75 o                         
   5  21   1      62178.36      65637.16       625.36 o                         
   7  21   1       2651.15       2609.40        78.98 o                         
   9  21   1      30132.31      30990.86       382.58 o                         
  11  21   1      69448.83      72141.20      1192.27 o                         
 -12  22   1          9.14         32.60        39.80 o                         
 -10  22   1      36768.42      35554.24       787.79 o                         
  -8  22   1      62381.68      62718.09      1474.31 o                         
  -6  22   1       9410.88       9319.62       154.98 o                         
  -4  22   1        125.28        151.41        32.79 o                         
  -2  22   1      55049.75      57912.50       590.64 o                         
   0  22   1      44167.14      46836.25       548.59 o                         
   2  22   1        364.91        533.22        42.06 o                         
   4  22   1       1508.27       1681.70        63.71 o                         
   6  22   1      18423.87      18882.82       271.27 o                         
   8  22   1      24419.95      24046.72       694.31 o                         
  10  22   1      10305.26       8802.34       233.84 o                         
  -9  23   1       3087.72       2296.19       121.57 o                         
  -7  23   1       1807.67       1818.68       101.48 o                         
  -5  23   1       7299.71       7326.97       320.62 o                         
  -3  23   1      21217.17      20987.27       346.30 o                         
  -1  23   1       4909.31       4764.74       100.70 o                         
   1  23   1       8997.13       9226.35       165.82 o                         
   3  23   1      23218.21      23207.31       436.07 o                         
   5  23   1      22441.65      21034.31       756.90 o                         
   7  23   1        307.38        296.47        38.66 o                         
   9  23   1       9487.32       6268.36       373.05 o                         
  -6  24   1       4460.40       3297.69       278.38 o                         
  -4  24   1        904.07        690.78        73.98 o                         
  -2  24   1      32604.49      29360.19      2082.33 o                         
   0  24   1      22559.55      21176.48      1257.68 o                         
   2  24   1       1704.50       1465.71       176.22 o                         
   4  24   1       3952.32       3614.45       115.97 o                         
   6  24   1      20092.12      12358.72       507.48 o                         
  -1  25   1       3371.15       2190.60      1037.15 o                         
   1  25   1       1955.06       1051.54        80.46 o                         
 -24   0   2      55977.97      61443.67      1249.37 o                         
 -22   0   2      19380.59      21490.20       924.31 o                         
 -20   0   2      11066.23      12020.12       392.07 o                         
 -18   0   2      40833.66      42232.78       743.84 o                         
 -16   0   2     105009.76     103446.73      1115.46 o                         
 -14   0   2      27074.60      27251.07       482.55 o                         
 -12   0   2      25143.37      24571.69       459.48 o                         
 -10   0   2     131295.44     122801.82      1811.91 o                         
  -8   0   2     243088.70     243769.59      3114.49 o                         
  -6   0   2        443.69        526.96        70.75 o                         
  -4   0   2        550.51        990.12        91.01 o                         
  -2   0   2     877748.19     694109.75     15280.08 o                         
   0   0   2      62950.99      62174.51       948.44 o                         
   2   0   2      23837.30      21343.48       372.78 o                         
   4   0   2      95136.23      97558.35      1214.37 o                         
   6   0   2     336025.31     325543.00      3535.53 o                         
   8   0   2     505971.50     509749.66      5215.94 o                         
  10   0   2       7386.76       6660.23       187.10 o                         
  12   0   2      36873.70      37497.50       598.16 o                         
  14   0   2      88683.18      87854.66      1066.41 o                         
  16   0   2      48820.62      50844.19       773.43 o                         
  18   0   2       6086.79       5396.58       206.43 o                         
  20   0   2      13861.81      13491.51       366.44 o                         
  22   0   2      50930.82      48872.50      3567.17 o                         
 -23   1   2      15017.32      15735.51       719.01 o                         
 -21   1   2      66802.93      72113.26       910.61 o                         
 -19   1   2      46976.72      47890.46       623.48 o                         
 -17   1   2       4718.83       4761.52       125.40 o                         
 -15   1   2      35426.03      34978.29       330.36 o                         
 -13   1   2     159754.72     159745.92      1285.22 o                         
 -11   1   2      96425.39      93961.72       816.74 o                         
  -9   1   2        701.62       1028.67        63.03 o                         
  -7   1   2      72121.27      69043.29       954.82 o                         
  -5   1   2     673356.25     613240.69      5306.60 o                         
  -3   1   2     472470.97     445332.69      5107.57 o                         
  -1   1   2      28636.24      26495.29       258.14 o                         
   1   1   2     373942.16     346873.16      3436.99 o                         
   3   1   2     550322.19     520528.06      6620.76 o                         
   5   1   2      64013.27      61431.61       602.93 o                         
   7   1   2       8301.69       8411.23       189.66 o                         
   9   1   2     126367.46     124002.66       978.61 o                         
  11   1   2      99011.10      99397.63      1015.39 o                         
  13   1   2      26847.12      26800.51       266.25 o                         
  15   1   2       9000.24       8946.24       154.52 o                         
  17   1   2      41947.51      42312.49       467.07 o                         
  19   1   2      55854.27      57316.56       641.32 o                         
  21   1   2       6228.38       6138.59       244.67 o                         
  23   1   2       1126.49        796.62       106.17 o                         
 -24   2   2      44731.98      48131.45       774.66 o                         
 -22   2   2      12393.74      12622.93       260.47 o                         
 -20   2   2      13146.15      13066.09       277.24 o                         
 -18   2   2      73895.30      74449.63       776.65 o                         
 -16   2   2     112985.36     111954.54       818.10 o                         
 -14   2   2      32952.24      32316.56       459.08 o                         
 -12   2   2       6802.04       6037.44       125.74 o                         
 -10   2   2     234875.97     231521.03      2629.11 o                         
  -8   2   2     310835.66     299666.06      2674.89 o                         
  -6   2   2      56271.27      55525.04       636.50 o                         
  -4   2   2     139787.03     136420.78      1416.48 o                         
  -2   2   2     243346.50     231246.42      2076.86 o                         
   0   2   2     166319.45     158343.80      1150.92 o                         
   2   2   2      16546.56      15486.12       218.62 o                         
   4   2   2        575.44        709.66        49.83 o                         
   6   2   2     201711.27     192626.88      1986.98 o                         
   8   2   2     319100.56     314889.97      2186.36 o                         
  10   2   2      34045.88      32122.75       316.26 o                         
  12   2   2       5112.34       4898.88       134.41 o                         
  14   2   2     105767.07     106390.12       735.09 o                         
  16   2   2      57743.46      61003.77       589.33 o                         
  18   2   2      13489.06      13508.53       241.21 o                         
  20   2   2      16095.47      16071.67       276.80 o                         
  22   2   2      40117.24      35522.03      2196.76 o                         
 -23   3   2       9257.81       8176.74       364.64 o                         
 -21   3   2      42805.35      45774.02       617.87 o                         
 -19   3   2      46689.49      46791.61       631.47 o                         
 -17   3   2       4166.69       3727.21       112.08 o                         
 -15   3   2      55253.22      55539.95       480.19 o                         
 -13   3   2     141330.45     141637.67      1328.03 o                         
 -11   3   2      48636.48      45283.00       502.54 o                         
  -9   3   2        676.81        649.22        60.50 o                         
  -7   3   2      74884.59      69322.54       736.56 o                         
  -5   3   2     148457.36     140740.53      1486.22 o                         
  -3   3   2     117797.10     111419.62      1140.91 o                         
  -1   3   2      26730.86      26257.42       241.31 o                         
   1   3   2      97777.02      93322.43       781.56 o                         
   3   3   2     249923.58     232279.47      2308.62 o                         
   5   3   2      30317.38      27093.77       337.31 o                         
   7   3   2        136.84        191.90        34.32 o                         
   9   3   2      32676.87      29663.69       321.73 o                         
  11   3   2      89466.61      89424.99       759.39 o                         
  13   3   2      11279.34      11714.39       158.87 o                         
  15   3   2       3739.75       3241.18        87.99 o                         
  17   3   2      51845.70      51717.21       545.10 o                         
  19   3   2      64197.33      65558.86       765.92 o                         
  21   3   2      22354.41      24000.34       635.13 o                         
 -24   4   2      39589.49      38632.96      1204.59 o                         
 -22   4   2       3512.31       3855.80       127.61 o                         
 -20   4   2      17716.45      18278.51       322.52 o                         
 -18   4   2     127860.11     132613.50      1080.22 o                         
 -16   4   2      74691.31      73277.47       602.10 o                         
 -14   4   2      21955.86      21766.86       273.29 o                         
 -12   4   2      27088.50      27697.40       369.83 o                         
 -10   4   2     286869.31     281826.62      2186.72 o                         
  -8   4   2     172454.75     163120.17      1642.28 o                         
  -6   4   2      29339.60      27163.28       371.02 o                         
  -4   4   2       8267.67       6430.84       166.69 o                         
  -2   4   2      99681.54      97801.90       877.90 o                         
   0   4   2     541275.69     511623.28      3527.94 o                         
   2   4   2       5434.48       5637.20       109.90 o                         
   4   4   2      11981.64      11788.16       227.94 o                         
   6   4   2     238066.28     228584.06      2278.56 o                         
   8   4   2     115350.70     106123.18       791.74 o                         
  10   4   2      23192.47      22002.28       251.46 o                         
  12   4   2      24505.64      25280.12       274.60 o                         
  14   4   2      40971.74      42222.77       392.37 o                         
  16   4   2      46455.61      48140.26       459.54 o                         
  18   4   2      25247.14      24682.20       356.28 o                         
  20   4   2       7390.51       7606.01       193.60 o                         
  22   4   2      37198.67      36432.56      1446.68 o                         
 -23   5   2       5934.74       6095.53       384.05 o                         
 -21   5   2      50259.57      52822.48       648.77 o                         
 -19   5   2      41450.80      41526.37       527.74 o                         
 -17   5   2       1067.33       1137.19        70.60 o                         
 -15   5   2      16485.32      17025.63       226.89 o                         
 -13   5   2      41104.30      39543.63       511.10 o                         
 -11   5   2      18870.10      17493.04       266.55 o                         
  -9   5   2       5496.78       5344.54       158.86 o                         
  -7   5   2      44798.41      42537.07       590.28 o                         
  -5   5   2     247902.94     236698.52      2079.24 o                         
  -3   5   2      12321.84      11166.29       211.97 o                         
  -1   5   2      22018.92      21597.05       258.69 o                         
   1   5   2      36157.81      33970.21       327.23 o                         
   3   5   2     132056.34     124606.74      1058.78 o                         
   5   5   2       9672.45       8888.35       207.01 o                         
   7   5   2        573.22        608.69        37.54 o                         
   9   5   2      29435.89      28671.71       291.02 o                         
  11   5   2      70203.96      68770.73       619.45 o                         
  13   5   2      55551.70      55791.90       479.07 o                         
  15   5   2      11853.60      11508.50       192.08 o                         
  17   5   2      57204.34      55396.67       560.23 o                         
  19   5   2      45968.68      47162.10       620.18 o                         
  21   5   2      13456.26      13662.93       492.00 o                         
 -24   6   2       7022.32       5422.36       254.75 o                         
 -22   6   2       6169.10       6749.27       182.18 o                         
 -20   6   2       3217.35       2925.09       107.63 o                         
 -18   6   2      17929.89      19302.36       308.27 o                         
 -16   6   2      44860.58      46681.63       494.70 o                         
 -14   6   2      14966.64      15357.66       196.46 o                         
 -12   6   2       1656.22       2177.25        94.51 o                         
 -10   6   2     156030.91     154364.52      1365.33 o                         
  -8   6   2     248489.23     244948.27      2016.37 o                         
  -6   6   2      15075.25      14096.97       293.51 o                         
  -4   6   2       6761.98       6839.02       161.47 o                         
  -2   6   2     108065.53     102822.57       823.48 o                         
   0   6   2     119042.55     112556.23       857.76 o                         
   2   6   2       5227.71       4699.51       105.93 o                         
   4   6   2      43110.82      41440.16       482.30 o                         
   6   6   2     162263.80     150706.45      1280.70 o                         
   8   6   2     162080.30     158089.08      1066.82 o                         
  10   6   2       3071.74       3037.83        84.24 o                         
  12   6   2      28325.91      27806.41       281.04 o                         
  14   6   2      46137.37      48190.32       466.27 o                         
  16   6   2      42904.81      42443.37       420.38 o                         
  18   6   2      20243.24      19153.89       295.99 o                         
  20   6   2      10007.50      10216.12       218.39 o                         
  22   6   2      18703.90      16477.46       569.00 o                         
 -23   7   2       2858.45       2828.72       178.35 o                         
 -21   7   2      26942.13      28516.67       381.38 o                         
 -19   7   2      30115.01      31291.91       414.13 o                         
 -17   7   2      18616.51      19537.16       268.75 o                         
 -15   7   2       1737.80       1949.36        71.61 o                         
 -13   7   2      95415.22      94652.30       684.81 o                         
 -11   7   2      24393.25      24054.03       342.89 o                         
  -9   7   2       4207.92       4761.78       114.65 o                         
  -7   7   2      37429.32      34201.77       413.85 o                         
  -5   7   2      71196.05      66206.09       665.82 o                         
  -3   7   2      43857.45      44321.64       503.43 o                         
  -1   7   2       6475.27       6217.65       132.72 o                         
   1   7   2       5049.25       4947.39       116.18 o                         
   3   7   2      87642.66      82826.28       732.85 o                         
   5   7   2      80352.44      76893.59       712.95 o                         
   7   7   2      22122.27      22371.60       242.36 o                         
   9   7   2       4187.56       3752.65        84.23 o                         
  11   7   2     122730.87     121578.00       801.02 o                         
  13   7   2      93219.45      92977.74       689.17 o                         
  15   7   2       5493.30       6077.26       132.95 o                         
  17   7   2      45003.88      46206.21       492.14 o                         
  19   7   2      52834.12      56084.79       719.80 o                         
  21   7   2       8611.56       8584.61       294.08 o                         
 -22   8   2       8310.47       8553.42       198.13 o                         
 -20   8   2       1094.53       1396.15        77.97 o                         
 -18   8   2      24331.81      25548.34       366.12 o                         
 -16   8   2      18900.42      19824.60       253.89 o                         
 -14   8   2      15125.23      15348.09       205.39 o                         
 -12   8   2        485.04        465.62        35.92 o                         
 -10   8   2      23062.33      21233.52       274.78 o                         
  -8   8   2      95671.00      88553.19       696.86 o                         
  -6   8   2      44937.45      43435.78       448.17 o                         
  -4   8   2        240.48        334.05        42.07 o                         
  -2   8   2      90502.13      82656.64       739.35 o                         
   0   8   2      68682.04      63392.42       577.24 o                         
   2   8   2      35402.96      35742.62       436.42 o                         
   4   8   2      51510.27      47615.80       433.40 o                         
   6   8   2     135938.50     131423.31       866.73 o                         
   8   8   2      59800.22      59124.85       480.26 o                         
  10   8   2       4232.00       4281.69        92.89 o                         
  12   8   2       9476.25       9116.00       142.71 o                         
  14   8   2      38560.48      38684.81       386.87 o                         
  16   8   2      50171.96      51668.82       527.17 o                         
  18   8   2       3135.94       3305.06       112.62 o                         
  20   8   2        259.53        334.61        44.89 o                         
 -23   9   2       4911.16       3142.28       391.72 o                         
 -21   9   2      60349.86      62903.63       918.46 o                         
 -19   9   2      41063.73      40788.18       501.43 o                         
 -17   9   2         25.12         65.15        42.39 o                         
 -15   9   2      19654.46      20010.10       248.73 o                         
 -13   9   2      33038.86      33332.03       305.02 o                         
 -11   9   2      20606.39      19497.55       237.52 o                         
  -9   9   2       1927.39       2176.42        75.88 o                         
  -7   9   2       1280.34        793.71        39.38 o                         
  -5   9   2      44030.79      40810.49       388.01 o                         
  -3   9   2      48045.86      48660.92       545.38 o                         
  -1   9   2       3401.16       3981.52       114.52 o                         
   1   9   2      19683.22      18768.80       280.58 o                         
   3   9   2      43605.06      42997.95       371.14 o                         
   5   9   2      69781.20      68445.38       521.71 o                         
   7   9   2      32461.40      33057.96       301.44 o                         
   9   9   2       9500.22       9232.49       144.64 o                         
  11   9   2      60766.25      60845.40       520.89 o                         
  13   9   2       7459.11       8032.48       145.98 o                         
  15   9   2      12192.54      12563.14       215.87 o                         
  17   9   2      16144.23      16630.78       261.52 o                         
  19   9   2      35657.20      38147.20       486.64 o                         
  21   9   2       7633.54       5239.06       260.04 o                         
 -22  10   2       1653.31       1375.79        91.80 o                         
 -20  10   2       6883.44       6842.06       151.65 o                         
 -18  10   2      18084.69      18204.68       278.09 o                         
 -16  10   2      24020.88      25779.72       305.67 o                         
 -14  10   2       9244.24       9335.34       153.15 o                         
 -12  10   2       3859.11       3422.91        77.71 o                         
 -10  10   2      25718.92      24568.51       306.44 o                         
  -8  10   2      68235.98      63961.38       507.75 o                         
  -6  10   2       6120.14       5344.19        95.63 o                         
  -4  10   2      13752.44      13280.16       173.99 o                         
  -2  10   2      75753.15      70937.57       610.28 o                         
   0  10   2      58384.16      53476.87       458.16 o                         
   2  10   2      37555.01      35975.32       322.44 o                         
   4  10   2      28651.11      25806.35       254.38 o                         
   6  10   2     144368.98     142197.08       906.07 o                         
   8  10   2      26857.11      26410.50       283.25 o                         
  10  10   2        930.73       1061.83        48.29 o                         
  12  10   2      11305.42      11574.10       161.84 o                         
  14  10   2      22629.18      24312.93       284.01 o                         
  16  10   2      15072.53      16041.04       241.73 o                         
  18  10   2       2365.21       2666.31        90.97 o                         
  20  10   2        689.53        835.41        67.60 o                         
 -21  11   2      11755.13      11970.43       303.66 o                         
 -19  11   2      12019.94      12527.55       221.14 o                         
 -17  11   2       1373.82       1311.02        71.41 o                         
 -15  11   2       1136.65       1429.46        64.97 o                         
 -13  11   2      37459.59      38620.35       323.21 o                         
 -11  11   2      13886.68      13340.52       161.25 o                         
  -9  11   2       2114.47       2285.99        73.52 o                         
  -7  11   2       5831.75       5382.64       101.87 o                         
  -5  11   2       9682.22       9475.14       139.42 o                         
  -3  11   2       2048.24       1568.08        57.59 o                         
  -1  11   2        658.54        784.44        41.65 o                         
   1  11   2      28888.88      29978.87       304.43 o                         
   3  11   2       8302.42       8304.35       127.35 o                         
   5  11   2       3086.11       2641.55        74.25 o                         
   7  11   2      18993.54      19209.11       207.15 o                         
   9  11   2       8436.18       8369.78       119.22 o                         
  11  11   2      56182.99      56838.29       469.54 o                         
  13  11   2       2612.28       3040.68        87.30 o                         
  15  11   2       1646.70       1704.29        71.42 o                         
  17  11   2      18944.16      20372.76       282.83 o                         
  19  11   2      21933.93      23644.88       412.02 o                         
 -22  12   2        537.90        288.48        56.27 o                         
 -20  12   2         65.47         90.37        33.07 o                         
 -18  12   2       8674.13       9396.05       192.19 o                         
 -16  12   2      16982.78      17511.80       241.27 o                         
 -14  12   2       5282.23       5452.76       115.78 o                         
 -12  12   2       1856.10       2057.01        63.95 o                         
 -10  12   2      17367.42      17669.18       191.50 o                         
  -8  12   2      43016.88      42188.78       346.09 o                         
  -6  12   2       9236.65       8556.06       146.87 o                         
  -4  12   2      11068.23      11169.48       169.21 o                         
  -2  12   2      50000.65      48759.07       422.60 o                         
   0  12   2      47425.86      45920.85       404.29 o                         
   2  12   2       9167.07       8949.25       144.77 o                         
   4  12   2      18504.48      18302.46       228.20 o                         
   6  12   2      51044.75      49825.00       379.89 o                         
   8  12   2      20090.60      19882.85       197.75 o                         
  10  12   2       3455.04       3483.11        87.43 o                         
  12  12   2       4307.15       4725.25       106.06 o                         
  14  12   2      13307.04      14278.52       216.52 o                         
  16  12   2      14346.00      15105.38       216.02 o                         
  18  12   2       1219.30       1394.17        66.38 o                         
  20  12   2       2195.46        586.03       270.81 o                         
 -21  13   2       5390.29       3357.62       465.25 o                         
 -19  13   2       5002.36       5365.14       119.42 o                         
 -17  13   2        289.72        339.11        45.63 o                         
 -15  13   2         80.99        228.49        40.45 o                         
 -13  13   2       5233.28       5584.35       125.88 o                         
 -11  13   2       2474.64       2421.93        70.38 o                         
  -9  13   2       3781.20       3793.96        83.56 o                         
  -7  13   2       2922.57       2967.01        71.63 o                         
  -5  13   2      22277.34      21237.38       250.81 o                         
  -3  13   2      24782.02      25452.26       280.26 o                         
  -1  13   2        739.36        970.74        50.62 o                         
   1  13   2      33069.42      34595.51       340.38 o                         
   3  13   2      16352.14      15747.69       219.28 o                         
   5  13   2        544.46       1009.27        42.80 o                         
   7  13   2       5629.03       5644.11        97.67 o                         
   9  13   2      29442.47      28697.95       264.29 o                         
  11  13   2      32002.75      33692.07       332.23 o                         
  13  13   2       3004.84       3133.05        99.43 o                         
  15  13   2       1178.25       1260.50        61.40 o                         
  17  13   2       2497.23       2651.31        90.28 o                         
  19  13   2       8890.72       7990.52       793.64 o                         
 -20  14   2       1813.60       1383.14       123.43 o                         
 -18  14   2       2593.87       2787.02        86.56 o                         
 -16  14   2       6009.02       6503.87       152.39 o                         
 -14  14   2        295.87        316.59        40.14 o                         
 -12  14   2       2195.14       2440.66        77.29 o                         
 -10  14   2      17241.96      17447.38       205.24 o                         
  -8  14   2       2343.22       2759.27        72.97 o                         
  -6  14   2        757.29        779.04        37.71 o                         
  -4  14   2       5543.07       5858.07       100.80 o                         
  -2  14   2       1738.36       1628.66        64.72 o                         
   0  14   2       5932.88       6042.87       107.85 o                         
   2  14   2        530.41        754.55        38.73 o                         
   4  14   2        518.80        445.27        31.04 o                         
   6  14   2      15597.38      16693.54       185.57 o                         
   8  14   2       2662.05       2829.10        73.15 o                         
  10  14   2        245.00        331.68        34.42 o                         
  12  14   2       2327.30       2582.02        84.87 o                         
  14  14   2       3917.44       4907.51       125.31 o                         
  16  14   2       1362.51       1402.11        70.51 o                         
  18  14   2         30.71        149.14        38.78 o                         
 -19  15   2         52.05        131.39        33.30 o                         
 -17  15   2         23.59         71.69        36.48 o                         
 -15  15   2       2840.69       3112.42        96.34 o                         
 -13  15   2      15973.38      15806.75       234.11 o                         
 -11  15   2        931.90       1037.86        50.11 o                         
  -9  15   2       1512.01       1604.22        62.28 o                         
  -7  15   2       2025.89       2005.26        61.05 o                         
  -5  15   2      11390.54      11794.78       150.37 o                         
  -3  15   2       8439.39       9125.82       129.24 o                         
  -1  15   2        490.05        635.65        37.90 o                         
   1  15   2       5302.95       5250.44        97.25 o                         
   3  15   2       8696.55       8525.22       126.66 o                         
   5  15   2       2892.77       3001.80        71.90 o                         
   7  15   2       4846.29       5192.86       101.14 o                         
   9  15   2      17665.70      19006.28       209.50 o                         
  11  15   2       2714.23       3204.79        94.39 o                         
  13  15   2       7160.08       7242.27       140.47 o                         
  15  15   2        820.02        936.93        55.55 o                         
  17  15   2       1109.63       1099.11        86.47 o                         
 -18  16   2        519.47        656.20        49.90 o                         
 -16  16   2         42.28        124.13        34.50 o                         
 -14  16   2        103.04        161.13        39.37 o                         
 -12  16   2       1894.13       2097.95        73.08 o                         
 -10  16   2         15.97        166.33        34.50 o                         
  -8  16   2        142.81        311.58        32.31 o                         
  -6  16   2       8967.00       9579.41       136.17 o                         
  -4  16   2       2278.94       2341.62        68.02 o                         
  -2  16   2         14.79        140.55        28.35 o                         
   0  16   2       7176.62       7602.59       125.45 o                         
   2  16   2       2544.52       2594.23        73.15 o                         
   4  16   2       6440.14       6625.93       109.65 o                         
   6  16   2       4711.19       5017.22        97.32 o                         
   8  16   2         18.28        202.59        31.67 o                         
  10  16   2       3612.26       3830.80        97.64 o                         
  12  16   2        274.76        309.39        39.54 o                         
  14  16   2        121.58        202.77        35.82 o                         
  16  16   2       2085.71       1883.04        96.59 o                         
 -17  17   2         55.13         51.37        37.58 o                         
 -15  17   2         91.93        206.66        37.39 o                         
 -13  17   2        238.29        288.90        40.56 o                         
 -11  17   2        461.86        631.64        45.08 o                         
  -9  17   2       2431.10       2414.41        75.76 o                         
  -7  17   2       4208.21       4768.77        94.85 o                         
  -5  17   2       2519.26       2885.16        75.82 o                         
  -3  17   2       4418.43       4745.97        96.97 o                         
  -1  17   2         31.29        182.52        27.82 o                         
   1  17   2        213.90        368.66        33.57 o                         
   3  17   2       7486.63       7404.75       120.03 o                         
   5  17   2        960.86       1231.84        50.22 o                         
   7  17   2       4113.86       4716.88       106.05 o                         
   9  17   2          2.18        139.94        31.57 o                         
  11  17   2       9767.87       9919.05       154.58 o                         
  13  17   2       1034.63       1318.96        57.73 o                         
  15  17   2        167.97        208.60        44.22 o                         
 -16  18   2         95.50         84.89        41.55 o                         
 -14  18   2        974.33       1019.09        56.37 o                         
 -12  18   2        340.40        369.23        44.33 o                         
 -10  18   2        500.15        617.46        45.38 o                         
  -8  18   2       3144.03       3355.07        86.33 o                         
  -6  18   2       7711.68       8421.10       138.03 o                         
  -4  18   2         60.81        153.10        29.97 o                         
  -2  18   2       2196.76       2477.02        71.04 o                         
   0  18   2       1737.31       2098.14        72.92 o                         
   2  18   2       2843.97       2910.93        79.13 o                         
   4  18   2       5279.70       5591.38       109.89 o                         
   6  18   2       9048.06       9577.16       142.77 o                         
   8  18   2       3473.07       3406.24        87.64 o                         
  10  18   2       3162.27       3289.75        96.41 o                         
  12  18   2       5819.35       6058.32       127.63 o                         
  14  18   2        522.03        621.81        57.98 o                         
 -15  19   2       8181.07       8275.78       405.55 o                         
 -13  19   2        606.29        785.90        47.93 o                         
 -11  19   2       1992.81       2051.68        74.16 o                         
  -9  19   2       2188.15       2354.53        74.81 o                         
  -7  19   2       1453.28       1601.55        60.73 o                         
  -5  19   2        167.21        242.26        33.79 o                         
  -3  19   2        418.38        484.61        44.10 o                         
  -1  19   2        287.93        299.48        36.86 o                         
   1  19   2       1575.15       1600.65        69.42 o                         
   3  19   2        962.72       1381.92        59.03 o                         
   5  19   2        256.73        359.28        37.47 o                         
   7  19   2        864.45       1036.16        55.49 o                         
   9  19   2        553.85        499.27        45.14 o                         
  11  19   2       1090.49       1434.35        69.30 o                         
  13  19   2       4770.67       4476.45       183.64 o                         
 -14  20   2       1620.66       1512.03        83.54 o                         
 -12  20   2         12.91         39.41        30.92 o                         
 -10  20   2       1266.76       1466.48        61.41 o                         
  -8  20   2        190.94        301.52        37.73 o                         
  -6  20   2       2736.41       3027.94        80.40 o                         
  -4  20   2        936.08       1074.87        51.23 o                         
  -2  20   2       2846.63       3389.30        93.33 o                         
   0  20   2       3295.76       3716.09        97.41 o                         
   2  20   2        133.40        177.02        31.80 o                         
   4  20   2       2361.83       2454.59        76.14 o                         
   6  20   2       2996.40       3318.19        87.21 o                         
   8  20   2       7321.24       8050.49       146.81 o                         
  10  20   2       1390.28       1333.81        52.21 o                         
  12  20   2       6348.53       6293.09       175.94 o                         
 -13  21   2       4681.43       4460.51       235.86 o                         
 -11  21   2       1333.98       1282.97        63.03 o                         
  -9  21   2        492.20        471.19        38.45 o                         
  -7  21   2       1408.02       1516.40        61.32 o                         
  -5  21   2       6674.46       6875.15       132.11 o                         
  -3  21   2       8403.23       8995.34       148.34 o                         
  -1  21   2        982.43       1038.09        53.95 o                         
   1  21   2       1029.21       1085.32        54.64 o                         
   3  21   2       4946.22       5147.66       111.99 o                         
   5  21   2       8748.96       9023.32       163.03 o                         
   7  21   2         11.95         69.50        29.58 o                         
   9  21   2       1770.17       1652.05        65.94 o                         
  11  21   2       5554.16       5180.50       147.41 o                         
 -12  22   2        189.57        116.37        36.23 o                         
 -10  22   2       5285.45       5581.18       155.72 o                         
  -8  22   2      21070.43      20959.22       443.30 o                         
  -6  22   2        436.18        540.64        39.03 o                         
  -4  22   2      12309.32      12234.65       196.85 o                         
  -2  22   2      20048.25      20937.91       309.06 o                         
   0  22   2       2840.01       3151.08        92.92 o                         
   2  22   2        573.77        559.81        40.55 o                         
   4  22   2      10654.41      10226.94       230.21 o                         
   6  22   2      11146.23      11232.22       201.84 o                         
   8  22   2      10149.41       9532.48       473.30 o                         
  10  22   2       1397.60       1116.43        64.13 o                         
  -9  23   2        835.13        748.85        88.01 o                         
  -7  23   2       4614.74       4184.87       148.61 o                         
  -5  23   2      19752.79      18953.43       497.60 o                         
  -3  23   2       9732.07       9741.74       210.79 o                         
  -1  23   2        447.12        437.49        33.77 o                         
   1  23   2      24971.60      23951.91       574.77 o                         
   3  23   2       8191.99       7554.96       259.61 o                         
   5  23   2       3368.72       3078.40       147.59 o                         
   7  23   2       1577.73       1167.68       133.90 o                         
  -6  24   2         61.35        109.91        28.55 o                         
  -4  24   2       6205.47       4639.42       553.63 o                         
  -2  24   2       4677.29       4634.02       311.82 o                         
   0  24   2      10415.52       8147.59       627.76 o                         
   2  24   2       3117.98       2574.35       252.66 o                         
   4  24   2       6172.66       4784.59       278.53 o                         
  -3  25   2      20923.21      12578.99       602.73 o                         
  -1  25   2        118.86        111.43        41.64 o                         
 -25   1   3        636.56        745.97        65.54 o                         
 -23   1   3          6.24         41.69        45.34 o                         
 -21   1   3       1981.17       2163.92       117.79 o                         
 -19   1   3        857.17       1086.03        73.55 o                         
 -17   1   3       2312.94       2527.98        84.76 o                         
 -15   1   3         36.23        112.47        27.90 o                         
 -13   1   3         27.57        206.18        37.32 o                         
 -11   1   3       1531.46       1461.03        62.00 o                         
  -9   1   3       4371.53       4640.18       140.32 o                         
  -7   1   3       3602.53       3841.60       115.86 o                         
  -5   1   3        128.32        378.05        48.64 o                         
  -3   1   3        510.35        455.92        27.78 o                         
  -1   1   3      11858.86      10744.03       146.37 o                         
   1   1   3      26615.06      25795.46       283.56 o                         
   3   1   3       6431.96       6820.13       129.20 o                         
   5   1   3      27549.50      27178.83       362.42 o                         
   7   1   3      18078.49      19912.26       322.83 o                         
   9   1   3         79.23        149.65        28.16 o                         
  11   1   3       3396.72       4045.49       109.60 o                         
  13   1   3        328.08        563.68        41.01 o                         
  15   1   3       7864.69       8125.31       148.82 o                         
  17   1   3       1708.04       1936.72        93.08 o                         
  19   1   3        111.67        136.19        41.62 o                         
  21   1   3          6.67         -3.72        36.43 o                         
 -24   2   3        683.08        660.05        64.19 o                         
 -22   2   3        628.52        760.92        72.68 o                         
 -20   2   3       1065.28       1241.87        87.16 o                         
 -18   2   3      10729.27      11322.48       221.32 o                         
 -16   2   3        371.05        516.49        42.36 o                         
 -14   2   3       8482.58       8770.83       220.43 o                         
 -12   2   3       1307.48       1906.49        73.31 o                         
 -10   2   3       1306.90       1241.86        85.08 o                         
  -8   2   3      44941.33      46584.31       600.00 o                         
  -6   2   3       7295.52       6953.29       177.02 o                         
  -4   2   3      74709.73      70345.20       719.00 o                         
  -2   2   3      51495.76      48432.20       408.03 o                         
   0   2   3     108489.48     107222.95       836.93 o                         
   2   2   3      17130.21      16018.93       238.27 o                         
   4   2   3       9972.08       9411.01       184.79 o                         
   6   2   3       2120.80       3082.57       105.60 o                         
   8   2   3       1161.29       1047.54        60.40 o                         
  10   2   3         43.15        151.27        27.28 o                         
  12   2   3      24749.05      25306.78       243.77 o                         
  14   2   3       1336.89       1617.20        61.46 o                         
  16   2   3       1210.60       1283.28        66.90 o                         
  18   2   3        347.85        449.34        52.21 o                         
  20   2   3        381.00        427.61        47.80 o                         
  22   2   3        110.24        153.79        78.92 o                         
 -25   3   3        901.51        914.86        70.47 o                         
 -23   3   3        123.86        178.07        48.58 o                         
 -21   3   3       2698.34       2857.59       120.90 o                         
 -19   3   3       3912.66       4578.67       140.47 o                         
 -17   3   3      10503.72      10826.27       201.17 o                         
 -15   3   3        247.96        386.92        38.64 o                         
 -13   3   3      26994.55      25514.18       401.07 o                         
 -11   3   3       5183.79       5273.81       149.89 o                         
  -9   3   3       2630.09       2857.56       136.77 o                         
  -7   3   3      54240.54      52639.87       710.76 o                         
  -5   3   3      51472.25      49834.68       614.56 o                         
  -3   3   3      25428.16      24078.79       305.33 o                         
  -1   3   3     146606.16     143064.83      1031.74 o                         
   1   3   3      21696.73      21905.56       252.69 o                         
   3   3   3       1170.75       1272.75        62.63 o                         
   5   3   3      13990.86      14248.15       249.24 o                         
   7   3   3       2583.89       2636.79        86.49 o                         
   9   3   3         79.00        187.24        27.59 o                         
  11   3   3        754.57        904.27        53.12 o                         
  13   3   3      12896.98      13274.13       177.77 o                         
  15   3   3        941.85       1059.22        56.44 o                         
  17   3   3      10434.22      10737.78       215.70 o                         
  19   3   3       6835.09       7611.20       188.53 o                         
  21   3   3       2127.20       2266.10       178.69 o                         
 -24   4   3       2569.66       2983.16       144.41 o                         
 -22   4   3        957.30        862.70        74.51 o                         
 -20   4   3       2220.30       2520.75       113.43 o                         
 -18   4   3      15110.21      15143.54       260.92 o                         
 -16   4   3       2645.11       2438.25        91.84 o                         
 -14   4   3        123.02        315.27        43.12 o                         
 -12   4   3       1731.50       2132.63        95.55 o                         
 -10   4   3      69975.80      72557.75       806.74 o                         
  -8   4   3      44857.57      45426.61       597.84 o                         
  -6   4   3        320.27        797.67        73.77 o                         
  -4   4   3      10109.50       8553.94       166.66 o                         
  -2   4   3      64049.63      63911.98       540.99 o                         
   0   4   3     436680.78     412175.88      2821.99 o                         
   2   4   3        125.24        180.13        27.76 o                         
   4   4   3       7576.23       6978.53       161.15 o                         
   6   4   3      51538.78      49508.96       592.39 o                         
   8   4   3      94452.97      92576.73       701.87 o                         
  10   4   3       1112.35       1257.35        55.17 o                         
  12   4   3      42865.74      42817.93       373.58 o                         
  14   4   3      56693.85      55764.05       480.29 o                         
  16   4   3       8713.21       8191.85       177.86 o                         
  18   4   3        336.23        285.85        46.51 o                         
  20   4   3       6107.55       6113.61       200.33 o                         
  22   4   3       4291.83       3382.57       274.61 o                         
 -25   5   3         19.54         58.77        78.82 o                         
 -23   5   3       9051.78       8686.64       377.80 o                         
 -21   5   3      10546.43      10198.97       212.88 o                         
 -19   5   3       7308.00       7212.10       179.52 o                         
 -17   5   3       9578.44       9651.34       186.88 o                         
 -15   5   3      17887.39      17634.97       231.04 o                         
 -13   5   3      65627.13      64076.99       727.16 o                         
 -11   5   3        502.83       1179.95        72.51 o                         
  -9   5   3      17180.01      17275.22       272.80 o                         
  -7   5   3       1765.25       2993.58       119.37 o                         
  -5   5   3      49102.36      48966.50       567.96 o                         
  -3   5   3      41778.36      42422.30       437.61 o                         
  -1   5   3      58878.49      55372.08       488.81 o                         
   1   5   3      48637.18      47640.73       434.37 o                         
   3   5   3       1888.03       2204.05        85.55 o                         
   5   5   3      15744.31      16934.91       296.72 o                         
   7   5   3       6413.56       7004.82       113.69 o                         
   9   5   3       4425.03       5499.23       106.73 o                         
  11   5   3      11277.49      11687.11       168.30 o                         
  13   5   3      10965.14      11195.32       179.18 o                         
  15   5   3       1756.00       1831.31        77.32 o                         
  17   5   3       5101.11       5573.94       136.88 o                         
  19   5   3      12843.53      13474.93       243.46 o                         
  21   5   3       4183.27       4734.79       174.54 o                         
 -24   6   3       6938.42       6866.60       226.52 o                         
 -22   6   3        684.94        743.90        58.90 o                         
 -20   6   3      14264.61      14937.22       270.69 o                         
 -18   6   3       8618.45       9466.10       191.79 o                         
 -16   6   3        377.23        509.91        43.80 o                         
 -14   6   3      10867.50      11954.91       167.56 o                         
 -12   6   3       9019.33       8865.23       246.64 o                         
 -10   6   3      15109.04      13125.36       216.22 o                         
  -8   6   3       3153.86       2402.70        97.11 o                         
  -6   6   3       1778.58       1725.47        82.03 o                         
  -4   6   3      50348.64      50224.78       558.14 o                         
  -2   6   3       8426.97       8210.34       156.47 o                         
   0   6   3       5932.42       5044.80       115.80 o                         
   2   6   3       2396.38       1942.11        71.64 o                         
   4   6   3      43045.09      44038.48       555.36 o                         
   6   6   3     111118.83     107856.34       767.60 o                         
   8   6   3      88086.80      88161.38       602.41 o                         
  10   6   3       1282.34       1416.56        59.58 o                         
  12   6   3      29793.29      30215.54       277.44 o                         
  14   6   3      71663.17      72095.54       641.77 o                         
  16   6   3      14775.30      15491.52       254.41 o                         
  18   6   3          2.20         46.54        39.52 o                         
  20   6   3       6112.81       6178.09       211.15 o                         
 -23   7   3       6880.98       7127.66       343.47 o                         
 -21   7   3      13352.90      13557.88       296.73 o                         
 -19   7   3      36673.55      36567.03       485.04 o                         
 -17   7   3       6853.49       7305.78       152.33 o                         
 -15   7   3      16508.38      16812.93       209.66 o                         
 -13   7   3      29662.58      28771.07       320.62 o                         
 -11   7   3       4142.87       3666.15       108.59 o                         
  -9   7   3        484.01        355.78        40.35 o                         
  -7   7   3      62223.89      59828.61       744.22 o                         
  -5   7   3      22622.17      21456.82       350.19 o                         
  -3   7   3        460.11        400.24        46.74 o                         
  -1   7   3       5579.49       5014.82       115.55 o                         
   1   7   3     195675.92     190959.72      1444.82 o                         
   3   7   3      63998.34      61402.45       653.87 o                         
   5   7   3       3421.94       4053.45        97.07 o                         
   7   7   3         31.06        186.30        24.15 o                         
   9   7   3       3421.92       3144.00        81.67 o                         
  11   7   3      11789.84      12952.42       157.25 o                         
  13   7   3      21689.68      22553.16       265.21 o                         
  15   7   3        500.52        612.62        50.43 o                         
  17   7   3      15002.98      16236.41       246.23 o                         
  19   7   3      15384.49      16229.53       316.45 o                         
  21   7   3       1113.62       1176.65       101.57 o                         
 -24   8   3      13250.29       9164.00       445.71 o                         
 -22   8   3        185.16        198.91        46.82 o                         
 -20   8   3      10599.89      10351.08       198.67 o                         
 -18   8   3       6846.65       7428.43       161.26 o                         
 -16   8   3      15929.62      16813.56       214.30 o                         
 -14   8   3      10258.76      10634.12       163.76 o                         
 -12   8   3      23123.18      23049.54       302.89 o                         
 -10   8   3      20809.81      18794.50       255.17 o                         
  -8   8   3      37668.41      34010.35       367.73 o                         
  -6   8   3      29242.86      28403.19       340.82 o                         
  -4   8   3      14381.24      14945.88       278.55 o                         
  -2   8   3     154640.17     149373.70      1222.38 o                         
   0   8   3      77552.89      75101.55       665.50 o                         
   2   8   3      16916.60      15803.94       293.14 o                         
   4   8   3       6572.30       5849.62       106.48 o                         
   6   8   3     143355.00     139767.19       928.98 o                         
   8   8   3     100787.99     100214.57       685.19 o                         
  10   8   3       7534.94       7768.90       117.86 o                         
  12   8   3      26368.73      27246.06       283.34 o                         
  14   8   3      36120.27      37224.70       380.02 o                         
  16   8   3      31120.01      33048.36       407.15 o                         
  18   8   3        100.18        126.27        43.34 o                         
  20   8   3       5551.79       5172.31       179.29 o                         
 -23   9   3       8377.61       7503.53       688.93 o                         
 -21   9   3      21252.17      21891.14       355.57 o                         
 -19   9   3      30365.04      31546.37       395.06 o                         
 -17   9   3       2980.17       3098.12        91.85 o                         
 -15   9   3      33616.13      35475.78       361.78 o                         
 -13   9   3      71244.58      70994.66       511.78 o                         
 -11   9   3      52378.71      52644.86       548.03 o                         
  -9   9   3       9417.79       8824.40       151.43 o                         
  -7   9   3      94616.04      90603.20       627.85 o                         
  -5   9   3      96245.62      94557.37       746.62 o                         
  -3   9   3      18268.15      18753.08       264.35 o                         
  -1   9   3       4204.10       4466.76       126.92 o                         
   1   9   3     165105.23     159652.16      1132.07 o                         
   3   9   3     127684.52     122048.92       858.30 o                         
   5   9   3      42699.89      42627.16       358.50 o                         
   7   9   3        472.46        483.97        37.28 o                         
   9   9   3      82147.65      82895.54       544.37 o                         
  11   9   3      60175.30      62114.25       462.19 o                         
  13   9   3       1118.22       1409.58        60.14 o                         
  15   9   3       1715.78       2202.10        84.00 o                         
  17   9   3      30060.09      30572.33       393.64 o                         
  19   9   3      29218.00      29004.12       422.47 o                         
 -22  10   3      23990.87      22706.66       686.22 o                         
 -20  10   3       4273.27       4009.73       106.26 o                         
 -18  10   3      92026.51      96371.20       875.08 o                         
 -16  10   3      37022.21      38298.77       381.25 o                         
 -14  10   3       8591.52       8633.64       136.19 o                         
 -12  10   3       9252.78       9166.24       132.93 o                         
 -10  10   3      98519.62      94490.41       781.33 o                         
  -8  10   3     133216.59     126856.66       861.34 o                         
  -6  10   3      36406.81      35867.09       308.06 o                         
  -4  10   3      23903.48      21670.56       242.99 o                         
  -2  10   3     103847.39      96746.45       723.62 o                         
   0  10   3     130954.01     135937.53       864.34 o                         
   2  10   3       1607.36       1799.58        59.38 o                         
   4  10   3      14038.13      14012.13       182.97 o                         
   6  10   3      50829.46      49951.64       411.50 o                         
   8  10   3      46710.33      45957.11       356.94 o                         
  10  10   3      11754.16      12154.12       155.61 o                         
  12  10   3      14033.76      15251.59       201.07 o                         
  14  10   3      41081.20      42433.30       448.67 o                         
  16  10   3      43260.86      44301.57       566.81 o                         
  18  10   3        581.20        499.95        52.23 o                         
  20  10   3       3083.67       2293.50       332.13 o                         
 -23  11   3      17155.96      10165.57       372.70 o                         
 -21  11   3      43443.93      44481.87       643.07 o                         
 -19  11   3      19781.44      21162.29       283.81 o                         
 -17  11   3        741.53        693.96        52.40 o                         
 -15  11   3      31254.58      32996.75       325.95 o                         
 -13  11   3     101681.80     101867.28       707.97 o                         
 -11  11   3      19542.34      19447.99       213.75 o                         
  -9  11   3       1178.11       1259.27        62.96 o                         
  -7  11   3      27027.58      25777.63       275.92 o                         
  -5  11   3      60132.64      58154.59       455.31 o                         
  -3  11   3      72295.66      69854.70       521.23 o                         
  -1  11   3        324.54        453.34        33.68 o                         
   1  11   3      41169.38      39970.25       361.73 o                         
   3  11   3     116823.41     107053.49       797.09 o                         
   5  11   3      73131.53      72007.45       588.97 o                         
   7  11   3       1722.09       1601.28        52.58 o                         
   9  11   3     111395.66     112857.21       718.88 o                         
  11  11   3      57445.17      59466.23       504.06 o                         
  13  11   3       2696.42       3079.26        91.54 o                         
  15  11   3       4796.39       4849.88       117.13 o                         
  17  11   3      45445.83      47988.26       528.20 o                         
  19  11   3      33220.34      31627.23      1658.91 o                         
 -22  12   3       2607.81       1675.49       124.02 o                         
 -20  12   3       2406.84       2734.59        85.84 o                         
 -18  12   3      38578.85      40155.91       489.70 o                         
 -16  12   3      43433.04      46111.37       448.51 o                         
 -14  12   3       5428.13       5668.30       108.94 o                         
 -12  12   3      11298.27      11006.27       155.59 o                         
 -10  12   3     129177.73     126901.85       777.41 o                         
  -8  12   3     131106.98     129206.68       817.98 o                         
  -6  12   3      15431.03      15290.47       195.13 o                         
  -4  12   3      18002.32      16479.18       203.25 o                         
  -2  12   3     113402.43     111077.82       814.81 o                         
   0  12   3      57900.45      56425.43       463.68 o                         
   2  12   3        400.44        582.21        40.38 o                         
   4  12   3      21494.48      20781.66       253.40 o                         
   6  12   3      23014.97      22321.46       208.69 o                         
   8  12   3      68626.16      68875.13       471.74 o                         
  10  12   3       6667.99       7116.55       129.44 o                         
  12  12   3       7936.60       8101.35       143.22 o                         
  14  12   3      18740.22      19906.62       253.80 o                         
  16  12   3      50248.62      52079.15       552.09 o                         
  18  12   3       5713.02       6266.54       188.90 o                         
 -21  13   3      31118.38      27051.76      2357.04 o                         
 -19  13   3      18257.78      19955.78       316.65 o                         
 -17  13   3        721.15        853.83        56.37 o                         
 -15  13   3      32977.23      33712.70       368.83 o                         
 -13  13   3      64953.38      66148.75       538.08 o                         
 -11  13   3      72956.04      72815.55       523.12 o                         
  -9  13   3        110.41        247.01        28.74 o                         
  -7  13   3      45056.99      43664.36       334.49 o                         
  -5  13   3      92370.88      89431.63       664.69 o                         
  -3  13   3      73032.24      70259.25       594.25 o                         
  -1  13   3       7110.79       7328.75       136.54 o                         
   1  13   3      35645.70      34662.14       355.15 o                         
   3  13   3     152685.20     146731.48       924.91 o                         
   5  13   3      44731.23      41870.88       335.10 o                         
   7  13   3         91.55        232.57        26.72 o                         
   9  13   3      47224.90      48974.87       404.92 o                         
  11  13   3      32558.41      35674.64       336.89 o                         
  13  13   3      26510.68      27453.57       325.17 o                         
  15  13   3       5253.86       5364.95       118.91 o                         
  17  13   3      46556.93      47682.01       559.07 o                         
  19  13   3      19088.75      11905.08      2238.42 o                         
 -20  14   3       7703.95       6489.71       420.41 o                         
 -18  14   3      47133.45      50062.96       543.65 o                         
 -16  14   3      45692.38      50152.67       537.99 o                         
 -14  14   3       3676.64       4210.20       112.79 o                         
 -12  14   3      23696.29      24297.10       256.15 o                         
 -10  14   3     117208.20     116956.23       760.85 o                         
  -8  14   3     118409.25     119786.38       728.54 o                         
  -6  14   3       6376.36       6324.37       101.00 o                         
  -4  14   3      48953.80      48060.80       376.57 o                         
  -2  14   3     155503.36     154367.84       972.57 o                         
   0  14   3      52763.04      53368.84       408.29 o                         
   2  14   3        114.76        325.18        31.39 o                         
   4  14   3      25363.15      25583.26       241.29 o                         
   6  14   3      50245.75      50289.40       387.09 o                         
   8  14   3      68475.34      70919.66       482.22 o                         
  10  14   3        293.31        562.07        40.96 o                         
  12  14   3      13471.69      14061.39       206.53 o                         
  14  14   3      32622.73      34402.84       384.68 o                         
  16  14   3      36129.36      37839.06       444.43 o                         
  18  14   3       6571.68       4680.66       275.08 o                         
 -19  15   3      15550.40      15824.38       238.26 o                         
 -17  15   3        732.42        834.45        50.89 o                         
 -15  15   3      51328.29      52450.76       537.85 o                         
 -13  15   3      73326.17      77815.48       661.49 o                         
 -11  15   3      26448.58      27443.00       289.73 o                         
  -9  15   3       3651.20       3673.88        89.64 o                         
  -7  15   3      33064.21      32256.93       276.77 o                         
  -5  15   3      94788.04      97107.73       618.27 o                         
  -3  15   3      87600.32      89944.33       585.69 o                         
  -1  15   3         83.79        153.85        26.11 o                         
   1  15   3      83918.54      82581.95       583.85 o                         
   3  15   3     229401.42     232037.98      1279.72 o                         
   5  15   3      48541.86      48176.35       376.51 o                         
   7  15   3      12720.79      12910.16       166.45 o                         
   9  15   3      56797.28      59587.82       450.25 o                         
  11  15   3      41274.88      44542.48       415.07 o                         
  13  15   3       8848.21       9546.09       156.43 o                         
  15  15   3       8334.20       8589.41       176.10 o                         
  17  15   3      35756.89      30743.43      1023.73 o                         
 -18  16   3      47447.10      49315.24       515.61 o                         
 -16  16   3      50543.29      56004.36       579.56 o                         
 -14  16   3        466.91        795.57        52.95 o                         
 -12  16   3       8873.20       9871.93       174.86 o                         
 -10  16   3     128511.92     130817.77       895.62 o                         
  -8  16   3      82270.32      84282.64       602.75 o                         
  -6  16   3        233.53        440.02        32.88 o                         
  -4  16   3      62180.67      63728.61       472.56 o                         
  -2  16   3     132119.14     133591.73       966.94 o                         
   0  16   3      50296.77      51014.98       401.59 o                         
   2  16   3       2489.80       2718.27        74.00 o                         
   4  16   3      40618.66      40989.66       343.41 o                         
   6  16   3      29566.65      31239.91       292.53 o                         
   8  16   3      32725.67      34967.93       322.22 o                         
  10  16   3       1037.25       1227.79        55.53 o                         
  12  16   3      19887.78      21265.37       249.30 o                         
  14  16   3      52377.00      50723.77      1081.95 o                         
  16  16   3      29613.40      29267.46       951.54 o                         
 -19  17   3      11245.04       9050.54       480.08 o                         
 -17  17   3        143.47        174.51        34.10 o                         
 -15  17   3      14596.93      16204.47       239.31 o                         
 -13  17   3      53154.30      58215.46       509.27 o                         
 -11  17   3      35030.63      36482.76       377.88 o                         
  -9  17   3       8276.00       9017.18       152.55 o                         
  -7  17   3      75404.66      77828.84       543.66 o                         
  -5  17   3      32093.71      33129.05       311.04 o                         
  -3  17   3      11765.44      12566.33       162.31 o                         
  -1  17   3       9823.60       9851.56       143.75 o                         
   1  17   3     100417.46     102656.33       692.91 o                         
   3  17   3      56550.15      58954.45       457.89 o                         
   5  17   3      27644.24      28672.33       262.81 o                         
   7  17   3       4555.23       4917.20       107.00 o                         
   9  17   3      46377.34      49282.31       464.43 o                         
  11  17   3      57310.45      60692.15       579.40 o                         
  13  17   3       6961.15       7115.64       139.02 o                         
  15  17   3       1804.46       1779.28        84.14 o                         
 -18  18   3      24826.67      21515.95       932.39 o                         
 -16  18   3      30466.62      32510.47       442.06 o                         
 -14  18   3       1173.31       1135.52        56.54 o                         
 -12  18   3      20343.67      21786.03       284.16 o                         
 -10  18   3      47134.64      49534.06       484.46 o                         
  -8  18   3      46842.32      48963.47       424.82 o                         
  -6  18   3       4356.66       4413.74        96.69 o                         
  -4  18   3       8903.22       9856.76       147.69 o                         
  -2  18   3      48895.04      52545.10       431.16 o                         
   0  18   3      24586.94      25033.77       265.67 o                         
   2  18   3      10659.16      10800.40       154.52 o                         
   4  18   3       4370.18       5281.10       109.03 o                         
   6  18   3      65215.66      68798.45       564.46 o                         
   8  18   3      51087.01      53972.30       503.47 o                         
  10  18   3        592.28        669.68        45.27 o                         
  12  18   3      18921.42      19773.05       282.14 o                         
  14  18   3      38408.84      40130.26       690.26 o                         
 -17  19   3       1828.21        731.22       138.87 o                         
 -15  19   3       5088.74       5713.92       171.52 o                         
 -13  19   3      13824.37      15264.45       231.12 o                         
 -11  19   3      30126.02      32291.15       370.39 o                         
  -9  19   3         65.08        122.37        32.12 o                         
  -7  19   3      26777.00      28478.57       296.60 o                         
  -5  19   3       4290.63       4770.92       104.04 o                         
  -3  19   3      47972.63      50358.99       429.68 o                         
  -1  19   3        110.34        171.15        35.25 o                         
   1  19   3      55389.22      59796.32       504.38 o                         
   3  19   3      75648.34      79413.78       609.00 o                         
   5  19   3       5437.47       5495.04       112.34 o                         
   7  19   3        953.94       1113.16        57.87 o                         
   9  19   3      24182.47      26713.30       326.08 o                         
  11  19   3      41941.59      42615.85       561.06 o                         
  13  19   3       5897.09       4910.61       375.96 o                         
 -14  20   3        251.31        267.00        37.89 o                         
 -12  20   3      25617.65      27164.24       428.60 o                         
 -10  20   3      21678.31      22262.45       286.61 o                         
  -8  20   3      40103.19      41546.32       404.75 o                         
  -6  20   3      27344.12      28728.70       297.36 o                         
  -4  20   3       2704.47       3265.39        89.64 o                         
  -2  20   3      72857.18      78730.19       637.57 o                         
   0  20   3      39974.75      41812.11       403.45 o                         
   2  20   3       5251.40       5404.01       113.03 o                         
   4  20   3       1451.59       1970.91        75.39 o                         
   6  20   3      59906.69      62914.85       548.62 o                         
   8  20   3      35355.29      36627.84       435.29 o                         
  10  20   3       2818.77       2789.92        89.79 o                         
  12  20   3      14026.66      13203.10       379.46 o                         
 -13  21   3      18480.51      17064.30       917.29 o                         
 -11  21   3      32885.04      33040.77       562.14 o                         
  -9  21   3        356.04        482.19        39.17 o                         
  -7  21   3      20461.03      21951.10       255.56 o                         
  -5  21   3      38867.48      39376.82       459.89 o                         
  -3  21   3      11453.33      11381.82       161.97 o                         
  -1  21   3        375.36        408.01        41.23 o                         
   1  21   3      30947.20      32576.35       340.25 o                         
   3  21   3      18013.34      19512.37       235.63 o                         
   5  21   3      11757.61      12180.38       177.64 o                         
   7  21   3        507.38        532.74        39.74 o                         
   9  21   3      15385.78      14086.91       474.73 o                         
  11  21   3      11676.33       9486.72       434.28 o                         
 -12  22   3       5451.34       4216.56       217.53 o                         
 -10  22   3      36043.54      35940.67       778.82 o                         
  -8  22   3      31065.49      30776.58       416.29 o                         
  -6  22   3        171.52        272.91        32.83 o                         
  -4  22   3      11037.38      11516.67       174.07 o                         
  -2  22   3      26498.36      28105.09       287.61 o                         
   0  22   3      33595.21      35265.86       438.86 o                         
   2  22   3       8146.40       8241.46       176.97 o                         
   4  22   3       2702.53       2789.51       100.98 o                         
   6  22   3      53694.13      54624.50       659.81 o                         
   8  22   3      33990.34      31706.01      1651.27 o                         
  -9  23   3       1139.40        925.18        58.79 o                         
  -7  23   3      12068.87      11493.30       344.43 o                         
  -5  23   3      21449.28      21308.58       501.21 o                         
  -3  23   3      14112.10      14406.47       399.78 o                         
  -1  23   3       4429.93       4366.53        90.68 o                         
   1  23   3      23797.61      23888.02       474.39 o                         
   3  23   3      11513.42      11528.44       621.73 o                         
   5  23   3       8601.19       7474.31       371.18 o                         
   7  23   3       2355.02       1468.17       269.19 o                         
  -8  24   3       9734.07       6167.38       232.61 o                         
  -6  24   3       2640.99       2449.51       136.63 o                         
  -4  24   3       9143.17       7636.11       389.01 o                         
  -2  24   3      21126.78      19515.69      1510.82 o                         
   0  24   3      17809.53      15919.78      1474.00 o                         
   2  24   3        317.24        363.21        45.96 o                         
   4  24   3       5451.77       4673.20       180.51 o                         
 -24   0   4      27384.09      30196.88       725.70 o                         
 -22   0   4       1519.87       1707.27       150.77 o                         
 -20   0   4       8338.87       7981.59       275.73 o                         
 -18   0   4     170143.84     168485.14      1823.98 o                         
 -16   0   4      90392.63      89276.08       912.81 o                         
 -14   0   4       4533.77       4434.54       172.10 o                         
 -12   0   4      36139.09      33920.76       510.64 o                         
 -10   0   4     314940.16     300679.22      3348.22 o                         
  -8   0   4      94060.74      85908.23      1252.23 o                         
  -6   0   4       3751.84       3273.10       144.93 o                         
  -4   0   4      15007.15      15031.82       213.52 o                         
  -2   0   4     546730.38     472540.94      5797.24 o                         
   0   0   4      35312.66      33812.04       480.11 o                         
   2   0   4      22550.14      21739.66       380.95 o                         
   4   0   4      55468.86      51473.64       764.06 o                         
   6   0   4     267555.16     256755.80      4200.67 o                         
   8   0   4       2078.86       1602.30        96.82 o                         
  10   0   4      13305.70      13726.36       329.72 o                         
  12   0   4      33063.20      33340.25       461.96 o                         
  14   0   4       9342.86      10384.45       237.95 o                         
  16   0   4      10389.73      10799.40       278.03 o                         
  18   0   4       1479.36       1325.70       106.01 o                         
  20   0   4       4311.14       4484.88       192.06 o                         
 -25   1   4         67.02        132.07        41.82 o                         
 -23   1   4      32575.53      34042.36       952.29 o                         
 -21   1   4      89549.52      97408.93      1179.42 o                         
 -19   1   4      43799.85      44342.59       498.99 o                         
 -17   1   4      10484.81      10759.68       173.26 o                         
 -15   1   4     107018.91     105995.38       842.83 o                         
 -13   1   4     166565.66     158866.41      1239.32 o                         
 -11   1   4      58630.59      56849.91       539.88 o                         
  -9   1   4        253.26        375.62        43.08 o                         
  -7   1   4      85590.27      81973.60       882.75 o                         
  -5   1   4      10018.78      10380.61       153.07 o                         
  -3   1   4      12442.08      13014.92       148.12 o                         
  -1   1   4      17400.71      17943.09       224.80 o                         
   1   1   4       2356.38       2885.29        77.71 o                         
   3   1   4     102553.07      97291.95       806.79 o                         
   5   1   4      57439.47      54632.17       586.27 o                         
   7   1   4       8052.68       8128.98       135.02 o                         
   9   1   4      41669.53      37912.39       407.05 o                         
  11   1   4     114576.95     114159.23       890.88 o                         
  13   1   4      23205.05      22998.72       257.29 o                         
  15   1   4       9265.84       9041.88       159.13 o                         
  17   1   4      79827.77      79946.23       798.73 o                         
  19   1   4      27276.04      27043.49       401.42 o                         
  21   1   4       1362.32       1341.50       309.66 o                         
 -24   2   4      24848.92      24800.79       905.12 o                         
 -22   2   4       2579.16       2520.90       119.28 o                         
 -20   2   4      31352.85      30453.67       475.97 o                         
 -18   2   4      96836.56      99766.45       829.90 o                         
 -16   2   4      70817.81      68553.41       586.69 o                         
 -14   2   4       1248.86       1396.46        85.29 o                         
 -12   2   4      98036.99      94795.86       830.66 o                         
 -10   2   4     190176.47     182838.62      1931.27 o                         
  -8   2   4      77714.88      74693.58       869.02 o                         
  -6   2   4      43491.04      42386.24       502.47 o                         
  -4   2   4     186290.23     179835.06      1573.39 o                         
  -2   2   4     711518.62     671494.12      4993.86 o                         
   0   2   4     113235.41     106021.45       862.84 o                         
   2   2   4       4384.90       4593.09       106.73 o                         
   4   2   4      89057.02      80354.92       880.16 o                         
   6   2   4     280371.75     271999.41      2610.58 o                         
   8   2   4      25170.14      22243.56       229.09 o                         
  10   2   4       1788.08       2016.61        71.72 o                         
  12   2   4      88433.54      86320.52       606.24 o                         
  14   2   4      61205.02      64538.41       541.80 o                         
  16   2   4      25761.65      25250.21       347.46 o                         
  18   2   4       1211.64       1626.24        81.08 o                         
  20   2   4      27743.28      25671.73       872.60 o                         
 -25   3   4       2347.83       2148.85       108.08 o                         
 -23   3   4      28062.93      29846.01       888.42 o                         
 -21   3   4      71546.84      76644.02       898.85 o                         
 -19   3   4       7562.83       7827.11       180.44 o                         
 -17   3   4       5346.30       6199.57       138.50 o                         
 -15   3   4      41524.54      40530.00       415.91 o                         
 -13   3   4     156076.80     152722.28      1494.75 o                         
 -11   3   4     167500.89     165864.58      1413.97 o                         
  -9   3   4      32931.09      32897.24       518.11 o                         
  -7   3   4     326736.53     310435.41      2727.20 o                         
  -5   3   4     317074.50     302858.16      2679.22 o                         
  -3   3   4      27531.16      27471.40       303.51 o                         
  -1   3   4      25512.89      24693.52       250.93 o                         
   1   3   4      88502.70      86227.31       697.66 o                         
   3   3   4     162953.34     160522.92      1218.80 o                         
   5   3   4      55516.59      49206.83       596.81 o                         
   7   3   4       3932.68       3278.71        82.40 o                         
   9   3   4     140389.53     136542.98       924.28 o                         
  11   3   4     160783.77     163707.91      1033.03 o                         
  13   3   4      19470.73      21489.15       239.67 o                         
  15   3   4       7403.64       7281.26       147.07 o                         
  17   3   4      75182.93      75359.10      1021.22 o                         
  19   3   4      65142.25      65052.30       770.11 o                         
  21   3   4       2239.06       2113.49       135.69 o                         
 -24   4   4      10665.36      10953.32       355.69 o                         
 -22   4   4       1237.48       1520.88        93.47 o                         
 -20   4   4      20092.29      20454.90       338.84 o                         
 -18   4   4      64290.32      64824.21       669.84 o                         
 -16   4   4      28074.52      28210.45       322.56 o                         
 -14   4   4       4384.57       5228.62       187.30 o                         
 -12   4   4      69634.26      65731.15       713.95 o                         
 -10   4   4     176956.47     176012.78      1599.97 o                         
  -8   4   4      50341.32      47337.65       612.83 o                         
  -6   4   4       1807.27       2085.23        94.48 o                         
  -4   4   4      36925.39      35366.91       399.04 o                         
  -2   4   4    1463891.88    1362932.00      9056.85 o                         
   0   4   4      60359.94      56991.26       465.43 o                         
   2   4   4         60.06        171.07        28.85 o                         
   4   4   4     132106.69     126955.80      1427.86 o                         
   6   4   4      93013.00      88753.77       769.38 o                         
   8   4   4      49406.47      47911.67       404.77 o                         
  10   4   4       7151.25       6987.48       138.01 o                         
  12   4   4      44230.07      44385.82       397.94 o                         
  14   4   4     100652.88     101930.23       765.41 o                         
  16   4   4      41973.25      40615.99       521.88 o                         
  18   4   4        889.10        941.75        65.06 o                         
  20   4   4      23660.57      23829.23      1043.89 o                         
 -25   5   4        257.07        180.93        75.31 o                         
 -23   5   4      27989.49      28537.72       514.20 o                         
 -21   5   4      47071.90      49614.27       637.40 o                         
 -19   5   4       5493.26       5907.13       163.16 o                         
 -17   5   4       4241.75       4654.65       120.83 o                         
 -15   5   4      60646.33      60862.96       502.15 o                         
 -13   5   4     131002.86     126832.81      1287.24 o                         
 -11   5   4      19861.66      18619.10       302.04 o                         
  -9   5   4      41137.88      40225.20       513.69 o                         
  -7   5   4      14049.04      10714.24       230.11 o                         
  -5   5   4      43614.84      41016.67       503.02 o                         
  -3   5   4     124684.35     124312.14       909.65 o                         
  -1   5   4       1159.74       1166.89        47.88 o                         
   1   5   4     158993.14     150003.00      1173.89 o                         
   3   5   4     160365.48     150691.11      1417.77 o                         
   5   5   4      71671.52      72991.42       679.89 o                         
   7   5   4      93727.65      97348.01       667.96 o                         
   9   5   4     151725.62     152971.39      1050.54 o                         
  11   5   4      45596.30      47713.43       369.43 o                         
  13   5   4       8497.29       8462.46       140.19 o                         
  15   5   4      10787.08      10636.55       185.36 o                         
  17   5   4      59690.51      59596.36       688.76 o                         
  19   5   4      23490.99      23164.52       557.52 o                         
  21   5   4       2305.22       2076.13       125.84 o                         
 -24   6   4      12271.81      13046.83       341.17 o                         
 -22   6   4       2160.18       2446.00       112.14 o                         
 -20   6   4       7056.38       7039.51       179.26 o                         
 -18   6   4      87624.73      91511.37       781.74 o                         
 -16   6   4       7616.39       7826.10       140.69 o                         
 -14   6   4         43.82        150.65        30.06 o                         
 -12   6   4      35721.32      34799.69       500.48 o                         
 -10   6   4     221427.70     221999.72      1771.83 o                         
  -8   6   4      70040.69      64412.14       819.30 o                         
  -6   6   4       4844.53       4594.12       127.14 o                         
  -4   6   4     102732.44      99976.84       902.32 o                         
  -2   6   4     216792.25     209980.69      1484.69 o                         
   0   6   4     109486.70     108025.44       852.36 o                         
   2   6   4        703.63        549.18        44.65 o                         
   4   6   4      34967.65      33456.06       467.14 o                         
   6   6   4      85550.14      84428.96       621.80 o                         
   8   6   4      75575.65      73315.17       572.74 o                         
  10   6   4       5680.86       6003.82       101.67 o                         
  12   6   4      76311.28      77398.62       548.35 o                         
  14   6   4      81580.97      83301.45       671.82 o                         
  16   6   4      22746.86      22101.21       307.46 o                         
  18   6   4        307.82        448.37        47.86 o                         
  20   6   4      15973.54      15373.71       659.30 o                         
 -23   7   4      23669.17      23356.52       470.50 o                         
 -21   7   4      15762.02      16360.58       293.56 o                         
 -19   7   4       1665.34       1842.46        81.72 o                         
 -17   7   4       2402.61       2962.79        90.73 o                         
 -15   7   4      10523.06      10782.37       164.25 o                         
 -13   7   4     125474.29     122944.38      1086.45 o                         
 -11   7   4      76690.10      78207.50       763.62 o                         
  -9   7   4         84.74        294.40        36.64 o                         
  -7   7   4      36028.39      33178.11       443.66 o                         
  -5   7   4     181033.20     175697.36      1569.98 o                         
  -3   7   4        598.33       1105.85        63.76 o                         
  -1   7   4      96498.93      97549.95       831.35 o                         
   1   7   4     159174.77     149056.47      1155.32 o                         
   3   7   4     108355.95     102576.11       925.81 o                         
   5   7   4        261.03        388.93        30.67 o                         
   7   7   4      37688.58      36995.79       318.41 o                         
   9   7   4     119286.26     117531.91       827.49 o                         
  11   7   4      30679.63      32202.84       282.45 o                         
  13   7   4       1389.00       1827.72        68.14 o                         
  15   7   4       6381.28       6167.33       144.39 o                         
  17   7   4      23059.94      24179.32       366.30 o                         
  19   7   4      15838.58      16261.09       294.29 o                         
  21   7   4       6930.34       1772.53       195.72 o                         
 -24   8   4      28083.98      21649.10      2672.34 o                         
 -22   8   4       3144.71       3148.96       150.79 o                         
 -20   8   4      10794.23      10958.75       200.45 o                         
 -18   8   4      55041.87      58531.86       564.96 o                         
 -16   8   4      33959.77      34181.11       343.67 o                         
 -14   8   4        481.62        746.07        42.50 o                         
 -12   8   4      46897.71      44383.70       515.08 o                         
 -10   8   4     117180.98     113946.93       950.70 o                         
  -8   8   4      30220.70      28180.93       303.19 o                         
  -6   8   4      15361.04      15756.46       219.05 o                         
  -4   8   4      50773.26      49530.18       578.93 o                         
  -2   8   4     184080.55     181316.50      1484.31 o                         
   0   8   4     139295.59     136592.47      1104.62 o                         
   2   8   4       4119.47       3917.35        87.47 o                         
   4   8   4       6642.16       5827.15        98.66 o                         
   6   8   4      87103.98      87203.19       617.17 o                         
   8   8   4      86843.84      85028.14       616.89 o                         
  10   8   4      18658.40      19139.41       191.08 o                         
  12   8   4      15179.10      15861.90       201.08 o                         
  14   8   4     120805.54     124889.98       937.33 o                         
  16   8   4      24634.72      25744.99       338.27 o                         
  18   8   4        288.51        305.09        49.56 o                         
  20   8   4      23129.06      19047.07      1289.21 o                         
 -23   9   4       8712.87       8833.86       565.03 o                         
 -21   9   4      33427.87      33019.08       469.66 o                         
 -19   9   4      21053.35      21032.06       305.65 o                         
 -17   9   4      15862.87      16836.87       240.35 o                         
 -15   9   4      16922.23      17678.05       204.45 o                         
 -13   9   4      13961.02      13468.38       167.09 o                         
 -11   9   4      23790.26      23071.06       317.31 o                         
  -9   9   4         60.48        207.28        30.66 o                         
  -7   9   4      28593.14      24693.09       251.59 o                         
  -5   9   4      27206.86      24991.56       277.34 o                         
  -3   9   4      32773.48      33922.24       366.72 o                         
  -1   9   4       1680.93       2621.31        77.58 o                         
   1   9   4     207478.88     205060.61      1298.57 o                         
   3   9   4     126077.32     121301.34       794.32 o                         
   5   9   4      14717.98      15095.77       182.67 o                         
   7   9   4      36587.03      36031.55       348.61 o                         
   9   9   4      97971.42      96908.35       577.23 o                         
  11   9   4      17640.32      18838.50       208.65 o                         
  13   9   4      14618.36      15518.88       212.21 o                         
  15   9   4       3880.06       4430.53       117.68 o                         
  17   9   4      11637.67      11962.05       220.18 o                         
  19   9   4       6625.86       7081.61       251.13 o                         
 -22  10   4        948.46       1091.44        72.06 o                         
 -20  10   4       4054.03       4212.50       118.71 o                         
 -18  10   4      16350.47      17899.90       270.48 o                         
 -16  10   4      22984.76      24255.98       273.28 o                         
 -14  10   4         72.48        117.77        28.90 o                         
 -12  10   4      11273.16      11076.58       145.77 o                         
 -10  10   4      62743.38      62131.86       576.78 o                         
  -8  10   4       1019.66        959.11        44.69 o                         
  -6  10   4      12034.03      11525.38       145.20 o                         
  -4  10   4      43628.27      40634.09       365.00 o                         
  -2  10   4      49509.98      47571.00       385.21 o                         
   0  10   4      27971.03      28867.42       273.48 o                         
   2  10   4       5500.22       5959.32        97.97 o                         
   4  10   4       1779.03       2270.94        71.76 o                         
   6  10   4      39945.99      38717.03       357.43 o                         
   8  10   4      57269.84      57316.11       406.18 o                         
  10  10   4       6011.18       6562.46       110.55 o                         
  12  10   4       1862.13       2264.14        72.46 o                         
  14  10   4      64270.35      67643.67       606.46 o                         
  16  10   4      29568.03      30151.57       361.77 o                         
  18  10   4        145.25        123.78        44.37 o                         
 -23  11   4       6422.46       3513.21       166.35 o                         
 -21  11   4       8890.55       9122.22       180.70 o                         
 -19  11   4       1039.52       1151.71        68.60 o                         
 -17  11   4        998.38        865.37        53.64 o                         
 -15  11   4       2090.96       2483.40        74.71 o                         
 -13  11   4      43115.03      43365.58       371.22 o                         
 -11  11   4       8145.91       7783.47       117.77 o                         
  -9  11   4        362.08        481.44        44.33 o                         
  -7  11   4      41520.31      39759.07       342.99 o                         
  -5  11   4      59059.35      57488.61       451.55 o                         
  -3  11   4       3771.05       2900.62        76.35 o                         
  -1  11   4       6090.60       6134.55       112.69 o                         
   1  11   4      61487.55      57911.66       459.29 o                         
   3  11   4      34402.29      31368.00       303.79 o                         
   5  11   4       5223.50       6141.33       116.90 o                         
   7  11   4      11754.32      11223.52       141.10 o                         
   9  11   4      59329.54      58913.05       439.13 o                         
  11  11   4       5061.21       5472.80       106.34 o                         
  13  11   4       1553.05       2132.93        73.29 o                         
  15  11   4        126.45        208.27        37.77 o                         
  17  11   4       4337.40       4643.34       119.85 o                         
  19  11   4       4833.95       3174.02       257.37 o                         
 -22  12   4       3863.94       3078.54       325.99 o                         
 -20  12   4       6070.84       6293.75       147.82 o                         
 -18  12   4      21469.87      22513.30       300.62 o                         
 -16  12   4       1440.62       1744.37        66.85 o                         
 -14  12   4         85.86        201.53        29.59 o                         
 -12  12   4      15503.81      15775.02       192.24 o                         
 -10  12   4       7390.09       7797.66       118.66 o                         
  -8  12   4       4869.75       4341.44        87.03 o                         
  -6  12   4       2201.03       2116.27        70.10 o                         
  -4  12   4       9948.56       9440.32       147.89 o                         
  -2  12   4      21299.98      20571.02       236.74 o                         
   0  12   4       3678.83       3828.38        97.50 o                         
   2  12   4          0.60        111.23        25.80 o                         
   4  12   4       6181.15       6070.59       117.16 o                         
   6  12   4      18215.04      17970.15       184.37 o                         
   8  12   4      32428.87      32744.97       291.72 o                         
  10  12   4        375.10        509.31        38.96 o                         
  12  12   4      17251.07      17921.56       217.94 o                         
  14  12   4      42727.16      46508.42       444.42 o                         
  16  12   4       3218.75       3178.81        94.63 o                         
  18  12   4       1409.50       1145.25        81.25 o                         
 -21  13   4      12317.54      10546.22       767.09 o                         
 -19  13   4        901.89        862.54        60.28 o                         
 -17  13   4       1428.17       1713.07        70.91 o                         
 -15  13   4      19523.94      19826.78       239.84 o                         
 -13  13   4       9240.38       9686.02       147.08 o                         
 -11  13   4       1682.45       2010.90        65.52 o                         
  -9  13   4      12897.96      13033.31       166.89 o                         
  -7  13   4       8212.96       7359.79       107.49 o                         
  -5  13   4      15925.08      15434.05       193.84 o                         
  -3  13   4         79.02        197.51        30.76 o                         
  -1  13   4       9682.38       9405.73       163.32 o                         
   1  13   4      21059.16      21154.77       258.27 o                         
   3  13   4       5609.93       5586.61       101.02 o                         
   5  13   4       2065.35       2194.92        64.10 o                         
   7  13   4      18384.96      19187.02       202.57 o                         
   9  13   4      50794.53      53246.38       440.38 o                         
  11  13   4       6974.54       6607.88       137.29 o                         
  13  13   4        709.59        902.82        51.36 o                         
  15  13   4       1739.19       1843.21        68.41 o                         
  17  13   4      17148.63      17198.42       319.57 o                         
 -20  14   4       2451.14       2132.21        82.42 o                         
 -18  14   4       5820.83       6594.63       156.10 o                         
 -16  14   4       2757.66       2828.60        89.11 o                         
 -14  14   4       1143.19       1097.78        62.04 o                         
 -12  14   4      19812.85      19675.18       232.96 o                         
 -10  14   4      13801.90      14133.81       182.30 o                         
  -8  14   4       2628.09       2795.17        69.41 o                         
  -6  14   4       4415.91       3987.49        79.13 o                         
  -4  14   4      12505.14      12288.86       149.99 o                         
  -2  14   4      19471.20      18817.15       192.61 o                         
   0  14   4       2256.05       2420.12        66.70 o                         
   2  14   4       9689.19      10030.34       133.44 o                         
   4  14   4      14532.88      14683.80       182.66 o                         
   6  14   4      19382.28      20442.50       216.71 o                         
   8  14   4         67.13        226.01        29.13 o                         
  10  14   4        489.78        645.69        46.93 o                         
  12  14   4         80.93        234.50        36.82 o                         
  14  14   4       8214.91       8348.79       141.07 o                         
  16  14   4         63.15        146.79        39.21 o                         
 -19  15   4        131.78        220.92        37.48 o                         
 -17  15   4       3453.54       3503.99        99.73 o                         
 -15  15   4       1123.12       1020.58        61.73 o                         
 -13  15   4       1908.38       2114.48        78.07 o                         
 -11  15   4       1425.02       1640.57        64.81 o                         
  -9  15   4       2837.13       2880.06        77.33 o                         
  -7  15   4       6845.56       6894.00       112.11 o                         
  -5  15   4        677.44        701.17        39.80 o                         
  -3  15   4       5424.07       6042.89       102.21 o                         
  -1  15   4        424.85        460.60        33.76 o                         
   1  15   4       1897.23       2241.26        66.97 o                         
   3  15   4      17612.84      18777.65       203.57 o                         
   5  15   4         27.75        136.65        27.28 o                         
   7  15   4         27.38        156.60        28.19 o                         
   9  15   4         49.20        210.59        35.15 o                         
  11  15   4       1476.48       1592.92        64.42 o                         
  13  15   4        842.00        833.45        52.26 o                         
  15  15   4       1727.44       1734.16        68.17 o                         
  17  15   4       1068.89        564.88        76.17 o                         
 -20  16   4        376.18        131.43        86.54 o                         
 -18  16   4         53.68        185.57        35.25 o                         
 -16  16   4         27.54        132.18        34.92 o                         
 -14  16   4         13.75        103.22        36.12 o                         
 -12  16   4         65.82        162.75        35.46 o                         
 -10  16   4         10.77        216.36        36.29 o                         
  -8  16   4       3975.13       3914.63        88.51 o                         
  -6  16   4        272.98        373.62        33.12 o                         
  -4  16   4       1200.08       1378.14        52.01 o                         
  -2  16   4        321.58        394.38        34.09 o                         
   0  16   4        161.24        266.37        31.18 o                         
   2  16   4       2285.23       2487.25        71.10 o                         
   4  16   4       4066.40       4097.83        89.23 o                         
   6  16   4        236.63        296.52        33.27 o                         
   8  16   4         38.24        114.42        31.15 o                         
  10  16   4        496.60        569.83        43.67 o                         
  12  16   4       1160.27       1101.79        55.07 o                         
  14  16   4         40.45        124.03        34.24 o                         
  16  16   4         43.51        137.25        55.01 o                         
 -19  17   4        414.36        357.58        70.50 o                         
 -17  17   4        909.22        769.70        51.58 o                         
 -15  17   4       1492.00       1680.89        63.04 o                         
 -13  17   4        588.25        675.57        45.23 o                         
 -11  17   4       2731.15       3411.81        90.96 o                         
  -9  17   4       2096.27       2281.44        71.58 o                         
  -7  17   4        123.59        275.03        30.79 o                         
  -5  17   4        168.24        304.92        31.91 o                         
  -3  17   4        223.78        212.07        30.68 o                         
  -1  17   4       1446.39       1602.72        58.83 o                         
   1  17   4       3917.18       4369.95        94.71 o                         
   3  17   4       8332.78       9172.11       133.78 o                         
   5  17   4        420.14        335.62        35.63 o                         
   7  17   4       3242.04       3061.29        84.28 o                         
   9  17   4       6982.47       6927.46       125.32 o                         
  11  17   4         20.47        123.22        31.26 o                         
  13  17   4       1527.69       1634.32        72.81 o                         
  15  17   4        508.62        356.90        46.55 o                         
 -18  18   4        651.53        368.19        60.63 o                         
 -16  18   4         39.27        116.01        29.21 o                         
 -14  18   4      10972.94      10624.03       165.17 o                         
 -12  18   4      11413.83      11476.38       177.26 o                         
 -10  18   4        187.67        301.47        36.98 o                         
  -8  18   4        163.91        162.09        31.18 o                         
  -6  18   4        545.11        479.08        37.25 o                         
  -4  18   4      16571.40      17102.80       210.16 o                         
  -2  18   4       1009.23       1345.35        57.57 o                         
   0  18   4       5182.08       5124.22        99.82 o                         
   2  18   4       1698.53       2068.38        69.46 o                         
   4  18   4        635.94        814.16        44.52 o                         
   6  18   4       1814.92       1739.33        64.23 o                         
   8  18   4       5865.31       6428.10       127.69 o                         
  10  18   4        288.97        425.10        40.49 o                         
  12  18   4        177.30        168.96        35.42 o                         
  14  18   4       4500.99       4124.53       161.11 o                         
 -17  19   4       3166.46       2223.72       143.08 o                         
 -15  19   4         24.49         85.04        30.77 o                         
 -13  19   4         90.86        199.19        31.28 o                         
 -11  19   4        719.66        790.38        52.00 o                         
  -9  19   4        715.47        854.25        50.96 o                         
  -7  19   4       1182.44       1262.14        56.39 o                         
  -5  19   4       6997.73       7081.39       130.30 o                         
  -3  19   4       1702.82       1727.58        70.00 o                         
  -1  19   4        690.39        695.83        45.99 o                         
   1  19   4      10467.41      11397.27       165.23 o                         
   3  19   4        357.26        559.97        41.62 o                         
   5  19   4        346.83        353.21        38.62 o                         
   7  19   4       3623.04       3749.58       101.52 o                         
   9  19   4        120.30        232.38        33.60 o                         
  11  19   4        310.14        415.97        39.52 o                         
  13  19   4          2.19         23.76        32.67 o                         
 -16  20   4       1624.73       1097.54       147.82 o                         
 -14  20   4       2722.97       2648.71        94.73 o                         
 -12  20   4       4936.49       5075.95       108.33 o                         
 -10  20   4       4185.00       4572.16       108.96 o                         
  -8  20   4        435.43        510.13        41.85 o                         
  -6  20   4       3449.15       3744.19       104.31 o                         
  -4  20   4       6325.70       6645.84       132.63 o                         
  -2  20   4        131.59        178.41        33.58 o                         
   0  20   4       5377.14       5893.94       116.56 o                         
   2  20   4        949.81        978.90        53.52 o                         
   4  20   4        211.55        257.35        34.60 o                         
   6  20   4       2910.84       3224.17        88.34 o                         
   8  20   4       4951.34       5080.68       108.67 o                         
  10  20   4        111.84        155.64        35.38 o                         
  12  20   4       1220.45        641.36        72.57 o                         
 -13  21   4       1906.09       1581.91       103.35 o                         
 -11  21   4         65.53        127.26        31.87 o                         
  -9  21   4       1480.22       1656.98        66.73 o                         
  -7  21   4        647.84        728.41        44.73 o                         
  -5  21   4      10075.92      10512.34       162.11 o                         
  -3  21   4       3245.97       3289.77        85.82 o                         
  -1  21   4       1114.60       1160.15        53.23 o                         
   1  21   4       3158.83       3316.65        83.60 o                         
   3  21   4       9634.94       9924.77       163.83 o                         
   5  21   4       2253.85       2391.00        73.98 o                         
   7  21   4       4841.37       4985.15       108.87 o                         
   9  21   4      10664.76      10302.14       230.46 o                         
 -12  22   4        218.20        215.09        32.07 o                         
 -10  22   4       5583.56       5234.46       242.99 o                         
  -8  22   4       6004.68       5880.74       129.67 o                         
  -6  22   4         91.67        129.59        32.70 o                         
  -4  22   4       6592.02       6922.38       169.72 o                         
  -2  22   4       1319.17       1459.70        54.36 o                         
   0  22   4       7871.52       7564.40       146.65 o                         
   2  22   4       1506.95       1621.53        58.08 o                         
   4  22   4       8023.39       7304.36       187.43 o                         
   6  22   4       1703.31       1719.86        72.39 o                         
   8  22   4        739.98        650.93        81.76 o                         
  -9  23   4         80.65        126.76        37.95 o                         
  -7  23   4      15565.16      14437.98      1027.56 o                         
  -5  23   4      19038.33      19114.98       308.30 o                         
  -3  23   4       1256.63       1385.89        54.96 o                         
  -1  23   4       5183.17       4602.38       171.66 o                         
   1  23   4       8554.88       8487.71       224.61 o                         
   3  23   4      10510.11       9102.37       692.28 o                         
   5  23   4       1683.20       1432.72       115.61 o                         
  -8  24   4       5412.49       3277.75       227.69 o                         
  -6  24   4       4498.10       3901.79       207.57 o                         
  -4  24   4       3562.13       2681.13       262.34 o                         
  -2  24   4      17405.70      14946.51      1283.11 o                         
   0  24   4       9018.94       6529.78       755.31 o                         
   2  24   4       2502.09       1675.14       258.79 o                         
   4  24   4       5225.01       2690.19      1446.14 o                         
 -25   1   5        146.54        121.80        47.55 o                         
 -23   1   5       1966.86       1959.15       101.27 o                         
 -21   1   5        236.75        270.13        65.31 o                         
 -19   1   5         24.59        180.87        44.24 o                         
 -17   1   5       3699.85       3973.65       109.77 o                         
 -15   1   5       3092.62       3016.73       113.26 o                         
 -13   1   5       8017.83       8437.24       159.63 o                         
 -11   1   5        315.93        523.24        42.10 o                         
  -9   1   5       6240.89       6584.65       188.26 o                         
  -7   1   5       1676.03       2052.30        83.10 o                         
  -5   1   5      18407.85      19707.74       218.33 o                         
  -3   1   5      23819.78      23521.98       237.20 o                         
  -1   1   5      86084.52      85221.26       799.95 o                         
   1   1   5         20.90        144.77        26.85 o                         
   3   1   5       1428.68       1811.48        70.29 o                         
   5   1   5      34309.02      34718.48       499.73 o                         
   7   1   5       3396.25       3383.50        84.98 o                         
   9   1   5       8237.75       8440.77       150.62 o                         
  11   1   5      11479.03      12145.00       169.48 o                         
  13   1   5      13076.15      14786.79       207.12 o                         
  15   1   5       3488.14       3060.74        88.54 o                         
  17   1   5        793.59        825.16        58.94 o                         
  19   1   5        760.72       1041.92        63.18 o                         
  21   1   5         51.55         55.83        48.05 o                         
 -26   2   5        230.24        402.71        66.84 o                         
 -24   2   5       2193.59       2089.88       107.03 o                         
 -22   2   5          4.40        101.18        50.36 o                         
 -20   2   5        216.97        353.92        60.13 o                         
 -18   2   5      15234.20      15483.32       235.30 o                         
 -16   2   5       1869.33       2175.88        71.53 o                         
 -14   2   5       4063.91       4473.09       143.96 o                         
 -12   2   5         62.83        180.69        33.96 o                         
 -10   2   5       3513.15       3803.32       161.15 o                         
  -8   2   5        552.76        478.34        42.75 o                         
  -6   2   5      17144.72      19027.75       261.10 o                         
  -4   2   5     169611.23     167812.50      1217.54 o                         
  -2   2   5      48055.14      46006.25       461.13 o                         
   0   2   5       1125.52       1337.74        59.58 o                         
   2   2   5        773.59        970.76        52.17 o                         
   4   2   5       7086.63       6913.84       174.42 o                         
   6   2   5      12662.72      13296.35       187.48 o                         
   8   2   5       3607.80       4357.75        87.56 o                         
  10   2   5         66.60        123.63        30.45 o                         
  12   2   5       7397.58       8377.40       144.72 o                         
  14   2   5       8736.49       8358.55       154.97 o                         
  16   2   5       1154.79       1280.16        71.11 o                         
  18   2   5        386.37        327.69        48.91 o                         
  20   2   5         43.49         84.34        40.59 o                         
 -25   3   5        890.80       1034.61        92.95 o                         
 -23   3   5       3338.30       3660.17       167.42 o                         
 -21   3   5       3152.35       3277.55       138.39 o                         
 -19   3   5         12.35        138.82        40.56 o                         
 -17   3   5         41.71        123.96        29.82 o                         
 -15   3   5       2488.42       2355.91        86.74 o                         
 -13   3   5       2569.24       2677.69       110.22 o                         
 -11   3   5      40970.63      41193.07       572.76 o                         
  -9   3   5        467.62        633.98        74.08 o                         
  -7   3   5       5833.70       6707.17       160.15 o                         
  -5   3   5      79481.52      76636.76       644.57 o                         
  -3   3   5     102908.66      99520.38       783.45 o                         
  -1   3   5       5472.86       5655.92       106.71 o                         
   1   3   5      20045.37      19251.68       248.91 o                         
   3   3   5      19284.23      17596.86       260.22 o                         
   5   3   5         30.50        145.15        38.64 o                         
   7   3   5       8882.39       8337.40       127.46 o                         
   9   3   5      11507.27      10796.95       160.08 o                         
  11   3   5       7613.88       7826.43       122.59 o                         
  13   3   5        812.48        931.41        49.65 o                         
  15   3   5       2792.31       3063.17       103.06 o                         
  17   3   5       1683.17       1938.74        87.91 o                         
  19   3   5       1106.79       1453.76        80.75 o                         
  21   3   5       1126.14        936.05       100.24 o                         
 -24   4   5       1201.72       1401.43        95.52 o                         
 -22   4   5       2327.28       2450.04       118.64 o                         
 -20   4   5       4702.15       4428.88       136.33 o                         
 -18   4   5        288.57        458.87        50.67 o                         
 -16   4   5      14007.18      13593.27       205.71 o                         
 -14   4   5        598.03        733.03        62.30 o                         
 -12   4   5       7746.33       7539.08       200.50 o                         
 -10   4   5       4153.69       3345.10       114.40 o                         
  -8   4   5        546.88        854.63        59.99 o                         
  -6   4   5        280.47        556.83        42.46 o                         
  -4   4   5      33758.30      37116.64       385.29 o                         
  -2   4   5     396901.53     394134.56      2446.79 o                         
   0   4   5      17447.99      17863.37       214.57 o                         
   2   4   5         65.95        151.94        32.38 o                         
   4   4   5       4397.06       3888.05       126.76 o                         
   6   4   5      10405.93      10606.63       148.09 o                         
   8   4   5       6237.63       7127.65       125.59 o                         
  10   4   5       2251.00       2590.23        71.01 o                         
  12   4   5       3311.17       3926.44        94.31 o                         
  14   4   5       8900.23       9014.63       156.19 o                         
  16   4   5       2386.20       3067.94       109.47 o                         
  18   4   5        216.84        327.82        47.60 o                         
  20   4   5       5328.85       4266.76       530.81 o                         
 -25   5   5        558.86        434.23        70.61 o                         
 -23   5   5      16529.22      17349.66       591.15 o                         
 -21   5   5       7186.35       7128.01       205.23 o                         
 -19   5   5        254.12        322.18        43.22 o                         
 -17   5   5       6621.75       7021.62       136.70 o                         
 -15   5   5      48407.62      47511.95       403.04 o                         
 -13   5   5       5970.51       5835.21       180.48 o                         
 -11   5   5        799.65        605.54        55.44 o                         
  -9   5   5         89.40        205.80        38.01 o                         
  -7   5   5      74299.42      72402.47       935.89 o                         
  -5   5   5       2849.20       2647.96        91.58 o                         
  -3   5   5      24037.05      26020.28       279.07 o                         
  -1   5   5      10170.68       9560.82       150.15 o                         
   1   5   5       1677.70       1438.80        70.44 o                         
   3   5   5      73843.73      72981.77       685.80 o                         
   5   5   5      15761.94      15530.49       186.76 o                         
   7   5   5      24726.20      25201.27       250.74 o                         
   9   5   5     112968.66     115296.68       825.69 o                         
  11   5   5      41503.88      41908.12       360.99 o                         
  13   5   5       1661.17       1738.45        63.60 o                         
  15   5   5      21237.17      22062.60       289.36 o                         
  17   5   5      10200.20      10361.61       197.70 o                         
  19   5   5       4067.77       3898.25       252.29 o                         
 -24   6   5       4617.16       4142.05       176.48 o                         
 -22   6   5         18.98         66.81        47.93 o                         
 -20   6   5       9244.19       9214.17       193.40 o                         
 -18   6   5      11092.47      11395.72       185.46 o                         
 -16   6   5      28502.55      27707.52       280.80 o                         
 -14   6   5       2024.31       2038.30        77.84 o                         
 -12   6   5      11204.18       9855.07       200.33 o                         
 -10   6   5      23836.31      21127.75       300.72 o                         
  -8   6   5       8463.60       8318.78       223.32 o                         
  -6   6   5       7473.00       7998.44       193.77 o                         
  -4   6   5        720.32       1491.35        62.43 o                         
  -2   6   5      94010.86      90291.73       724.27 o                         
   0   6   5     103266.96     107090.76       871.49 o                         
   2   6   5       6023.29       5820.60       144.79 o                         
   4   6   5      36727.53      36497.99       319.45 o                         
   6   6   5       9904.91       9255.68       128.96 o                         
   8   6   5       3665.31       3595.80        85.61 o                         
  10   6   5        853.84       1136.80        47.16 o                         
  12   6   5       3434.68       3718.96        90.06 o                         
  14   6   5       2423.00       2862.50        87.34 o                         
  16   6   5      17205.94      18324.63       296.31 o                         
  18   6   5         37.01         76.44        35.57 o                         
  20   6   5       6718.40       5431.31       210.73 o                         
 -25   7   5       4677.45       3963.38       295.49 o                         
 -23   7   5      11078.97      10944.07       265.37 o                         
 -21   7   5      28053.89      28350.29       412.22 o                         
 -19   7   5       2059.10       2167.87        91.95 o                         
 -17   7   5       6501.02       6888.55       131.73 o                         
 -15   7   5      57770.57      57683.79       484.26 o                         
 -13   7   5      10396.88      10243.99       217.30 o                         
 -11   7   5       4051.14       4330.87       123.08 o                         
  -9   7   5      17909.55      17508.91       243.89 o                         
  -7   7   5     142209.14     142649.11      1610.64 o                         
  -5   7   5      28771.37      26666.79       343.50 o                         
  -3   7   5        762.84       1175.09        65.26 o                         
  -1   7   5     118110.12     127403.50      1061.07 o                         
   1   7   5      42891.57      42303.56       464.47 o                         
   3   7   5      60273.83      54482.36       468.78 o                         
   5   7   5         95.86        150.65        24.83 o                         
   7   7   5      49884.53      47901.12       392.90 o                         
   9   7   5      71475.20      72082.35       484.78 o                         
  11   7   5      53044.62      55063.13       427.92 o                         
  13   7   5       1988.95       2075.85        76.31 o                         
  15   7   5      12153.02      11955.44       213.09 o                         
  17   7   5      18514.28      18236.25       340.42 o                         
  19   7   5       6403.19       6574.88       293.56 o                         
 -24   8   5       9621.94       9934.05       316.11 o                         
 -22   8   5          5.48         56.39        48.49 o                         
 -20   8   5      18608.66      18867.48       287.81 o                         
 -18   8   5      33505.92      35013.43       371.10 o                         
 -16   8   5      15179.79      15943.25       213.41 o                         
 -14   8   5        291.16        421.42        35.75 o                         
 -12   8   5      27453.00      27779.39       385.72 o                         
 -10   8   5      98070.75      94456.74       876.22 o                         
  -8   8   5       9437.79       8750.64       149.36 o                         
  -6   8   5       5270.43       4748.27       107.82 o                         
  -4   8   5      81397.87      82176.31       838.68 o                         
  -2   8   5     158456.42     155029.97      1275.43 o                         
   0   8   5      21466.62      21054.99       273.94 o                         
   2   8   5      22315.10      23356.39       249.70 o                         
   4   8   5      38783.17      37987.00       330.86 o                         
   6   8   5      91245.62      88193.75       633.18 o                         
   8   8   5      27168.13      27619.20       251.45 o                         
  10   8   5       1094.03       1055.24        43.72 o                         
  12   8   5      31320.47      33849.20       332.06 o                         
  14   8   5      40634.52      42459.06       453.07 o                         
  16   8   5       9381.90       9864.44       174.56 o                         
  18   8   5       2117.43       2495.70       105.77 o                         
  20   8   5      13380.54       4718.50       338.06 o                         
 -23   9   5      19856.27      19151.68      1043.84 o                         
 -21   9   5      30127.26      31201.05       409.68 o                         
 -19   9   5      10645.63      10896.84       205.53 o                         
 -17   9   5       3721.66       4220.17       109.67 o                         
 -15   9   5      77869.15      79822.49       577.82 o                         
 -13   9   5      54301.18      52971.13       405.10 o                         
 -11   9   5       3953.03       3621.65       110.58 o                         
  -9   9   5      16719.92      17171.17       242.25 o                         
  -7   9   5     135080.91     131801.12       881.21 o                         
  -5   9   5     148748.48     142981.02       989.53 o                         
  -3   9   5        186.31        389.86        34.02 o                         
  -1   9   5      32511.66      33915.84       304.71 o                         
   1   9   5      10392.68       9245.80       128.07 o                         
   3   9   5      53005.13      51287.04       391.41 o                         
   5   9   5       4724.27       5020.01       100.75 o                         
   7   9   5      49952.10      52621.26       399.01 o                         
   9   9   5      49598.75      50959.23       368.50 o                         
  11   9   5      25942.05      28175.21       279.82 o                         
  13   9   5       9309.14       9106.25       160.79 o                         
  15   9   5       9730.27      10349.16       181.03 o                         
  17   9   5      30616.08      31574.04       395.59 o                         
  19   9   5       8822.76       6859.03       405.06 o                         
 -24  10   5      13029.49       7381.25       459.64 o                         
 -22  10   5        111.34         99.61        37.09 o                         
 -20  10   5      34605.52      34877.99       440.31 o                         
 -18  10   5      28121.41      29010.23       370.15 o                         
 -16  10   5      33436.36      34293.04       325.82 o                         
 -14  10   5        709.40        839.37        44.31 o                         
 -12  10   5      47944.89      45882.45       347.09 o                         
 -10  10   5      79106.62      77965.67       695.83 o                         
  -8  10   5      15504.54      15095.09       186.56 o                         
  -6  10   5      14503.97      14836.19       173.04 o                         
  -4  10   5      25330.63      23139.27       240.75 o                         
  -2  10   5     139488.97     136636.31       858.26 o                         
   0  10   5     105731.16     102934.37       680.95 o                         
   2  10   5        499.07        540.55        32.13 o                         
   4  10   5     117965.70     119241.08       788.76 o                         
   6  10   5     111240.06     108384.87       707.97 o                         
   8  10   5      63538.24      64737.69       454.03 o                         
  10  10   5       8878.58       9684.23       138.60 o                         
  12  10   5      39569.23      40707.61       369.67 o                         
  14  10   5      53372.57      54291.61       507.97 o                         
  16  10   5      17093.19      17404.35       257.08 o                         
  18  10   5       1162.89       1189.56        86.14 o                         
 -23  11   5      26490.19      20146.03      1951.33 o                         
 -21  11   5      49364.93      50585.69       592.60 o                         
 -19  11   5      12443.67      12730.63       226.64 o                         
 -17  11   5       7837.55       8443.91       146.96 o                         
 -15  11   5      83681.41      83820.73       619.92 o                         
 -13  11   5      70798.13      70494.59       510.68 o                         
 -11  11   5      10323.35       9788.31       137.88 o                         
  -9  11   5       4499.61       4297.99       116.12 o                         
  -7  11   5      88267.97      82275.36       575.27 o                         
  -5  11   5     116835.25     112594.83       761.27 o                         
  -3  11   5       6054.66       6131.69       105.60 o                         
  -1  11   5        874.97        855.68        42.05 o                         
   1  11   5      13600.02      11922.73       160.79 o                         
   3  11   5      48919.49      49760.14       401.12 o                         
   5  11   5      13362.53      13474.74       152.82 o                         
   7  11   5      12491.46      12401.74       153.05 o                         
   9  11   5      32450.04      33246.79       297.99 o                         
  11  11   5      11631.50      12343.26       169.94 o                         
  13  11   5       4755.17       5140.99       115.35 o                         
  15  11   5       7531.08       7574.27       140.26 o                         
  17  11   5      37279.92      38325.71       512.69 o                         
 -22  12   5        981.01       1171.79       104.11 o                         
 -20  12   5      32088.54      33435.09       441.89 o                         
 -18  12   5      53393.32      55092.55       500.26 o                         
 -16  12   5      29823.45      31708.20       311.15 o                         
 -14  12   5        706.92        836.37        46.12 o                         
 -12  12   5      38382.14      38442.43       334.24 o                         
 -10  12   5      64538.28      64243.65       461.09 o                         
  -8  12   5      32598.99      30990.22       267.06 o                         
  -6  12   5       1669.25       2015.68        68.20 o                         
  -4  12   5      88209.73      82941.02       613.08 o                         
  -2  12   5     139953.48     138018.31       896.25 o                         
   0  12   5      47912.88      45358.63       405.88 o                         
   2  12   5       2402.18       2700.04        76.79 o                         
   4  12   5      44337.05      42692.13       311.59 o                         
   6  12   5     118980.91     121051.92       744.28 o                         
   8  12   5      40514.64      41633.19       345.37 o                         
  10  12   5        787.44        690.31        43.15 o                         
  12  12   5      39078.61      41428.85       383.00 o                         
  14  12   5      74473.35      77770.46       700.82 o                         
  16  12   5       9511.96      10363.55       187.11 o                         
  18  12   5       6205.09       4359.04       462.35 o                         
 -21  13   5      27740.74      28097.08       665.95 o                         
 -19  13   5      12244.34      13372.16       214.06 o                         
 -17  13   5      18236.08      18728.02       235.90 o                         
 -15  13   5      32776.61      36170.93       349.87 o                         
 -13  13   5     100945.65     104051.40       741.80 o                         
 -11  13   5      23710.60      25145.69       258.81 o                         
  -9  13   5      38087.32      38062.51       318.88 o                         
  -7  13   5     128504.74     125856.27       741.68 o                         
  -5  13   5     106860.34     103853.42       680.89 o                         
  -3  13   5       9014.70       9127.22       147.41 o                         
  -1  13   5      55618.68      54700.02       472.89 o                         
   1  13   5     141330.08     139419.53       838.07 o                         
   3  13   5       8794.91       8490.83       122.28 o                         
   5  13   5        293.37        459.00        33.98 o                         
   7  13   5      18422.37      18694.49       200.72 o                         
   9  13   5      21893.43      23946.25       262.40 o                         
  11  13   5      34985.22      35424.87       382.55 o                         
  13  13   5        391.52        444.79        41.45 o                         
  15  13   5       5409.09       5334.11       111.36 o                         
  17  13   5      32522.65      30973.09      1126.68 o                         
 -22  14   5       1387.61        754.05       119.50 o                         
 -20  14   5      27219.00      27736.18       371.46 o                         
 -18  14   5      57340.08      59771.89       578.88 o                         
 -16  14   5      29909.79      32552.04       355.39 o                         
 -14  14   5         55.67        108.73        30.35 o                         
 -12  14   5      69811.88      70513.15       531.01 o                         
 -10  14   5      64199.57      65659.02       491.11 o                         
  -8  14   5      34918.41      35070.77       289.65 o                         
  -6  14   5       1452.97       1409.70        48.55 o                         
  -4  14   5      82537.59      83983.96       530.83 o                         
  -2  14   5      81349.74      82072.83       554.22 o                         
   0  14   5      69697.98      71549.88       526.05 o                         
   2  14   5         33.41        215.55        27.99 o                         
   4  14   5      90644.07      91807.57       590.80 o                         
   6  14   5     131004.62     134781.75       829.75 o                         
   8  14   5       9010.43       9689.83       154.07 o                         
  10  14   5       5625.74       5923.15       119.70 o                         
  12  14   5      43979.36      46119.93       474.05 o                         
  14  14   5      35891.63      37453.29       377.48 o                         
  16  14   5       4503.48       4111.90       171.68 o                         
 -21  15   5      32409.77      24381.50       717.90 o                         
 -19  15   5       1440.66       1824.29        69.13 o                         
 -17  15   5      15398.43      16460.79       239.76 o                         
 -15  15   5      40921.04      44827.12       429.08 o                         
 -13  15   5      54622.93      56503.61       504.65 o                         
 -11  15   5       2559.71       2905.41        83.58 o                         
  -9  15   5      23874.57      23860.83       243.76 o                         
  -7  15   5     116355.62     118979.59       744.99 o                         
  -5  15   5      66801.80      69333.73       473.62 o                         
  -3  15   5         96.78        248.70        27.79 o                         
  -1  15   5      42127.81      42134.73       361.41 o                         
   1  15   5      65693.91      69609.04       500.61 o                         
   3  15   5      22076.35      23418.18       239.54 o                         
   5  15   5       2039.97       2226.99        63.69 o                         
   7  15   5      15428.55      16851.76       189.43 o                         
   9  15   5      97287.05     100548.73       793.27 o                         
  11  15   5      34932.97      37418.84       381.17 o                         
  13  15   5        495.26        432.87        41.38 o                         
  15  15   5       9458.79       9122.40       242.38 o                         
 -20  16   5      19015.28      14599.93      1383.33 o                         
 -18  16   5      46096.12      49534.29       548.16 o                         
 -16  16   5      11822.23      12845.83       191.57 o                         
 -14  16   5        735.35        802.57        52.92 o                         
 -12  16   5      61800.14      64390.96       594.32 o                         
 -10  16   5      53132.49      55750.30       471.44 o                         
  -8  16   5      10861.35      11756.98       162.77 o                         
  -6  16   5         19.54        186.55        28.43 o                         
  -4  16   5      37772.93      38633.49       319.96 o                         
  -2  16   5      96179.24      98076.76       677.58 o                         
   0  16   5      48875.34      51744.80       410.41 o                         
   2  16   5      10215.85      10457.54       145.15 o                         
   4  16   5      61013.67      63748.07       476.65 o                         
   6  16   5      62525.76      64192.59       486.93 o                         
   8  16   5      18596.97      20753.53       229.94 o                         
  10  16   5       3148.00       3415.34        92.64 o                         
  12  16   5      34090.08      35326.16       387.29 o                         
  14  16   5      31801.53      30048.68       805.43 o                         
 -19  17   5       3417.32       2369.53       343.25 o                         
 -17  17   5       7891.77       8149.25       158.36 o                         
 -15  17   5      23048.13      25949.51       297.63 o                         
 -13  17   5      57174.83      62067.47       571.62 o                         
 -11  17   5      11829.20      11939.11       183.28 o                         
  -9  17   5       3475.42       3581.69        95.95 o                         
  -7  17   5      21250.63      21860.34       238.93 o                         
  -5  17   5      84079.51      87047.63       607.68 o                         
  -3  17   5      12316.86      12828.38       175.56 o                         
  -1  17   5      13813.30      14706.28       193.62 o                         
   1  17   5      41563.41      43123.71       368.07 o                         
   3  17   5      39461.39      40638.73       332.50 o                         
   5  17   5       1300.40       1526.52        59.20 o                         
   7  17   5      29090.35      31211.25       319.84 o                         
   9  17   5      47057.68      48855.05       442.63 o                         
  11  17   5      28004.45      28910.37       328.11 o                         
  13  17   5       5522.98       5306.51       132.57 o                         
 -18  18   5      37504.38      32136.76      1613.70 o                         
 -16  18   5      17445.23      18795.67       252.77 o                         
 -14  18   5        246.98        346.89        34.99 o                         
 -12  18   5      32682.45      33770.86       352.52 o                         
 -10  18   5      51343.86      55503.20       513.50 o                         
  -8  18   5      17452.13      18904.12       234.55 o                         
  -6  18   5         20.28        130.70        29.86 o                         
  -4  18   5      60709.44      63037.27       498.88 o                         
  -2  18   5      66092.30      68001.05       522.33 o                         
   0  18   5      31254.51      32776.45       307.98 o                         
   2  18   5        181.35        202.59        33.39 o                         
   4  18   5      34981.68      36374.44       343.14 o                         
   6  18   5      68567.96      72406.26       598.75 o                         
   8  18   5      28253.89      28559.25       300.99 o                         
  10  18   5        740.63        735.89        43.72 o                         
  12  18   5      30573.14      31332.57       484.08 o                         
 -17  19   5       3031.50       2548.20       261.65 o                         
 -15  19   5      25306.45      26643.75       524.06 o                         
 -13  19   5      61960.44      64238.95       652.67 o                         
 -11  19   5      11887.73      11337.44       183.94 o                         
  -9  19   5       6475.39       6943.51       125.97 o                         
  -7  19   5      13618.52      13793.21       196.08 o                         
  -5  19   5      65352.48      65814.08       520.11 o                         
  -3  19   5       8291.41       8392.83       147.24 o                         
  -1  19   5       3474.65       4020.99        96.79 o                         
   1  19   5      48932.77      52312.05       466.76 o                         
   3  19   5      42367.52      43221.75       394.15 o                         
   5  19   5       9679.79       9805.92       158.76 o                         
   7  19   5       8662.05       9628.24       160.40 o                         
   9  19   5      72580.41      75278.38       825.93 o                         
  11  19   5      29602.39      28566.63       596.24 o                         
 -16  20   5      19763.12      17145.60       722.25 o                         
 -14  20   5        221.10        289.02        36.10 o                         
 -12  20   5      27429.80      29616.70       384.47 o                         
 -10  20   5      41493.55      42691.20       438.81 o                         
  -8  20   5      22199.99      22832.65       282.83 o                         
  -6  20   5       1719.96       2080.72        72.33 o                         
  -4  20   5      69695.31      73894.51       638.70 o                         
  -2  20   5      59209.56      62027.01       599.15 o                         
   0  20   5      25839.88      26832.39       290.79 o                         
   2  20   5       1185.59       1500.61        63.00 o                         
   4  20   5      33961.81      36368.34       366.09 o                         
   6  20   5      29018.24      29286.36       311.97 o                         
   8  20   5       9566.16       9188.20       156.55 o                         
  10  20   5         37.91         47.22        31.61 o                         
 -13  21   5      24606.57      24409.29       543.58 o                         
 -11  21   5       3468.79       3592.36       102.33 o                         
  -9  21   5       3006.65       3361.05        90.33 o                         
  -7  21   5      29902.25      30883.11       368.69 o                         
  -5  21   5      34679.63      37124.32       373.43 o                         
  -3  21   5       8203.57       8683.41       149.32 o                         
  -1  21   5       9516.53      10385.20       151.05 o                         
   1  21   5      23292.08      25103.60       363.48 o                         
   3  21   5      39556.40      40964.43       368.11 o                         
   5  21   5       8655.89       8322.69       141.32 o                         
   7  21   5      19516.30      18874.77       275.13 o                         
   9  21   5      36391.03      30185.13      1573.33 o                         
 -12  22   5      28892.28      23757.94      1035.45 o                         
 -10  22   5      43433.23      43182.19       922.04 o                         
  -8  22   5       8715.61       9079.83       177.16 o                         
  -6  22   5       3225.41       3245.64        89.17 o                         
  -4  22   5      27952.93      29361.35       308.64 o                         
  -2  22   5      32574.17      34889.22       468.71 o                         
   0  22   5       9837.07      10412.97       180.79 o                         
   2  22   5         40.94         99.52        30.55 o                         
   4  22   5      23003.46      22030.54       515.38 o                         
   6  22   5      15202.87      12612.07       781.20 o                         
   8  22   5       8381.19       5671.66       783.37 o                         
 -11  23   5       2163.66       1131.97       152.12 o                         
  -9  23   5       4405.40       3045.61       172.70 o                         
  -7  23   5      19612.90      18250.33       488.81 o                         
  -5  23   5      23600.55      23344.65       494.49 o                         
  -3  23   5       6008.69       6166.59       188.45 o                         
  -1  23   5       4082.58       3842.22       112.93 o                         
   1  23   5      17392.74      16511.64       788.24 o                         
   3  23   5      27405.21      25141.82      1857.68 o                         
   5  23   5       3350.04       2540.32       326.84 o                         
  -8  24   5      13332.09       7983.90       432.85 o                         
  -6  24   5       1418.29        930.85       136.72 o                         
  -4  24   5      20768.98      18199.63       656.60 o                         
  -2  24   5      20719.22      17471.39      1891.66 o                         
   0  24   5       5527.12       3785.27       476.84 o                         
   2  24   5       1054.04        587.24       120.08 o                         
 -26   0   6      43135.76      40130.15      1191.96 o                         
 -24   0   6      17621.75      19620.86       597.11 o                         
 -22   0   6        108.31        184.93        78.15 o                         
 -20   0   6     199022.89     204628.47      2548.09 o                         
 -18   0   6     235328.72     231222.27      2364.50 o                         
 -16   0   6      21122.22      21552.54       348.30 o                         
 -14   0   6      17635.66      16935.75       364.63 o                         
 -12   0   6      52525.56      50075.42       673.02 o                         
 -10   0   6     256091.84     246254.78      3376.69 o                         
  -8   0   6      65790.34      68401.66      1083.75 o                         
  -6   0   6       8850.53       7455.50       186.78 o                         
  -4   0   6     173008.28     172990.72      1829.16 o                         
  -2   0   6     183582.97     177618.08      2054.70 o                         
   0   0   6       8216.05       7469.95       200.96 o                         
   2   0   6      52900.90      54840.37       773.50 o                         
   4   0   6     175983.06     167672.14      2124.99 o                         
   6   0   6      76942.89      65956.38       698.26 o                         
   8   0   6      35907.17      33222.48       493.13 o                         
  10   0   6       9172.14       9818.85       206.98 o                         
  12   0   6      73583.88      76412.21       817.42 o                         
  14   0   6      92681.47      94039.77      1265.35 o                         
  16   0   6      34089.11      32274.88       575.58 o                         
  18   0   6      10202.26      10369.59       335.50 o                         
  20   0   6      47775.28      39051.13      7993.35 o                         
 -25   1   6       6331.55       6953.40       233.66 o                         
 -23   1   6      63221.04      70428.73      1097.58 o                         
 -21   1   6      61094.83      61523.20       817.41 o                         
 -19   1   6       3025.77       3068.26       112.15 o                         
 -17   1   6       4417.32       4912.97       126.39 o                         
 -15   1   6     148481.80     150133.38      1383.86 o                         
 -13   1   6     117677.80     112639.00       895.19 o                         
 -11   1   6        838.68        830.76        53.69 o                         
  -9   1   6     110583.50     107587.46      1064.55 o                         
  -7   1   6     236421.06     224478.33      1675.85 o                         
  -5   1   6     195293.27     180008.30      1405.26 o                         
  -3   1   6       4174.19       4021.99        93.69 o                         
  -1   1   6     107171.33     102770.06       923.05 o                         
   1   1   6     167588.78     159891.28      1231.40 o                         
   3   1   6      39951.28      35912.14       425.96 o                         
   5   1   6        592.51        775.61        42.87 o                         
   7   1   6      87660.84      85531.91       618.12 o                         
   9   1   6      82851.76      81476.15       682.71 o                         
  11   1   6      26830.20      27133.65       265.49 o                         
  13   1   6       3133.64       2824.47        86.29 o                         
  15   1   6      37873.30      36821.02       423.93 o                         
  17   1   6      52504.44      51850.26       564.91 o                         
  19   1   6      21152.71      21580.63       392.53 o                         
 -26   2   6      36393.05      35986.80       816.02 o                         
 -24   2   6      17183.34      18212.12       592.66 o                         
 -22   2   6       6133.74       5828.52       210.78 o                         
 -20   2   6      71134.20      72305.54       763.42 o                         
 -18   2   6     117159.66     118559.09      1004.73 o                         
 -16   2   6      35611.40      35097.89       356.22 o                         
 -14   2   6        543.34        560.32        68.54 o                         
 -12   2   6     163159.14     160344.39      1281.94 o                         
 -10   2   6     275682.22     266447.34      2437.70 o                         
  -8   2   6      34695.64      33345.05       422.93 o                         
  -6   2   6     119403.73     117512.17       939.42 o                         
  -4   2   6      19866.00      18465.99       228.67 o                         
  -2   2   6      92771.13      91466.11       780.22 o                         
   0   2   6      32720.45      32253.04       354.60 o                         
   2   2   6       7780.64       7677.49       158.73 o                         
   4   2   6     227284.14     216922.19      1823.33 o                         
   6   2   6     197224.80     191431.61      1246.32 o                         
   8   2   6      31890.27      29011.76       274.69 o                         
  10   2   6       2972.38       2722.77        71.34 o                         
  12   2   6      71145.10      73766.90       586.11 o                         
  14   2   6      61161.54      61629.98       514.86 o                         
  16   2   6      41771.95      38819.56       448.42 o                         
  18   2   6      12493.02      12942.76       337.12 o                         
  20   2   6      39965.27      34971.79      1044.24 o                         
 -25   3   6       5413.11       5853.93       338.05 o                         
 -23   3   6      34218.62      37316.74       776.31 o                         
 -21   3   6      21406.11      22176.84       444.67 o                         
 -19   3   6      15915.63      15755.06       269.69 o                         
 -17   3   6      13558.68      14031.94       202.04 o                         
 -15   3   6      83942.88      82057.48       720.16 o                         
 -13   3   6      38978.98      37645.57       491.23 o                         
 -11   3   6         69.89        167.87        37.99 o                         
  -9   3   6      10354.12       9404.27       218.97 o                         
  -7   3   6     210038.56     195462.48      2072.16 o                         
  -5   3   6      95498.60      94141.02       933.88 o                         
  -3   3   6       7128.91       6823.30       130.55 o                         
  -1   3   6      72138.09      67937.30       572.91 o                         
   1   3   6     102231.01      96467.55       818.31 o                         
   3   3   6      39638.17      38343.73       429.26 o                         
   5   3   6       1324.46       1790.59        57.33 o                         
   7   3   6      38583.39      36446.34       311.45 o                         
   9   3   6      95019.00      93275.76       695.89 o                         
  11   3   6      31476.08      32255.25       308.61 o                         
  13   3   6         17.54        182.08        31.09 o                         
  15   3   6      44949.72      44645.45       482.24 o                         
  17   3   6      64439.20      65433.07       760.46 o                         
  19   3   6      11811.15      11441.63       627.70 o                         
 -26   4   6      33739.84      28548.79      1614.47 o                         
 -24   4   6      17548.50      19123.28       477.95 o                         
 -22   4   6       6429.66       6982.90       255.32 o                         
 -20   4   6      53314.54      53931.12       640.48 o                         
 -18   4   6      42985.75      43129.91       470.77 o                         
 -16   4   6      17284.17      17467.48       234.13 o                         
 -14   4   6       3539.23       3510.20       148.46 o                         
 -12   4   6     137805.06     132466.09      1246.96 o                         
 -10   4   6     133192.25     123193.61      1031.08 o                         
  -8   4   6      18257.84      18193.33       342.13 o                         
  -6   4   6       1344.54       1756.81        67.94 o                         
  -4   4   6     308145.03     295900.69      2186.42 o                         
  -2   4   6     119421.98     114616.73       846.06 o                         
   0   4   6      43469.96      40769.32       427.28 o                         
   2   4   6      11290.69      11695.20       213.67 o                         
   4   4   6     121608.80     113049.78       896.79 o                         
   6   4   6     330866.69     330375.88      1948.15 o                         
   8   4   6      46407.20      46452.73       409.24 o                         
  10   4   6       3506.68       3596.82        82.01 o                         
  12   4   6      62948.17      64431.95       501.33 o                         
  14   4   6      57024.96      57930.59       543.77 o                         
  16   4   6      10292.12      10221.65       202.50 o                         
  18   4   6       5715.46       5944.85       155.97 o                         
  20   4   6      34270.09      25329.23       734.47 o                         
 -25   5   6       6269.71       5160.60       861.42 o                         
 -23   5   6      37275.52      38925.30       625.32 o                         
 -21   5   6      37742.34      38100.43       542.45 o                         
 -19   5   6       5304.00       5660.60       147.70 o                         
 -17   5   6      22345.14      22171.43       269.66 o                         
 -15   5   6      97660.10      95769.60       741.66 o                         
 -13   5   6      46211.09      43566.55       557.62 o                         
 -11   5   6       1361.84       1300.22        65.46 o                         
  -9   5   6      25015.72      21967.46       325.93 o                         
  -7   5   6     196394.12     186374.08      1519.95 o                         
  -5   5   6     157463.16     154451.27      1239.35 o                         
  -3   5   6      92756.29      92324.98       737.39 o                         
  -1   5   6      46396.54      44296.79       414.39 o                         
   1   5   6     199960.05     194586.23      1418.38 o                         
   3   5   6      55815.20      54955.24       486.45 o                         
   5   5   6        293.32        394.21        30.18 o                         
   7   5   6      27038.56      25715.31       265.21 o                         
   9   5   6      82619.37      81891.43       560.66 o                         
  11   5   6      51650.21      53308.71       446.69 o                         
  13   5   6       3720.26       3651.34        91.45 o                         
  15   5   6      39780.75      40889.94       470.98 o                         
  17   5   6      53267.27      55314.27       647.95 o                         
  19   5   6      11715.03      12534.10       354.51 o                         
 -24   6   6       4527.89       3793.97       183.35 o                         
 -22   6   6       9139.77       9402.41       239.04 o                         
 -20   6   6      36293.36      37466.59       434.18 o                         
 -18   6   6      35935.89      37934.11       390.26 o                         
 -16   6   6      30441.70      30185.28       328.44 o                         
 -14   6   6       2499.07       2618.14        86.16 o                         
 -12   6   6      93886.80      91496.29       875.35 o                         
 -10   6   6     143108.70     135067.50      1078.64 o                         
  -8   6   6      14479.39      12299.97       245.73 o                         
  -6   6   6       6526.75       6722.01       171.64 o                         
  -4   6   6     341761.66     341175.06      2389.58 o                         
  -2   6   6     246296.17     237937.12      1668.68 o                         
   0   6   6      43410.29      43436.40       484.22 o                         
   2   6   6      15521.57      14504.89       190.73 o                         
   4   6   6     211480.41     209529.39      1253.76 o                         
   6   6   6     182794.53     181974.92      1099.06 o                         
   8   6   6        718.97        858.24        41.77 o                         
  10   6   6      44265.62      46297.18       370.66 o                         
  12   6   6      25082.59      26781.59       279.36 o                         
  14   6   6      25670.80      26764.88       313.68 o                         
  16   6   6       5842.06       5956.90       134.79 o                         
  18   6   6      15432.41      14935.41       410.21 o                         
 -25   7   6       9990.55       9752.42       384.54 o                         
 -23   7   6      41108.15      42320.70       938.33 o                         
 -21   7   6      29810.61      30923.21       425.56 o                         
 -19   7   6       1416.47       1587.45        74.36 o                         
 -17   7   6      27999.82      28710.83       327.27 o                         
 -15   7   6      89380.86      90715.30       646.34 o                         
 -13   7   6      43403.59      42016.14       522.27 o                         
 -11   7   6       6030.33       7311.47       158.74 o                         
  -9   7   6      33611.64      30035.20       351.23 o                         
  -7   7   6     193273.73     188441.67      1426.99 o                         
  -5   7   6     145058.98     144250.69      1201.67 o                         
  -3   7   6      38066.93      38176.06       437.13 o                         
  -1   7   6      79432.14      78901.16       873.30 o                         
   1   7   6     252299.66     252869.67      1702.90 o                         
   3   7   6      17371.35      13847.30       174.26 o                         
   5   7   6       1609.94       1450.25        48.64 o                         
   7   7   6      27061.02      27496.66       273.02 o                         
   9   7   6     153182.83     153221.45       859.69 o                         
  11   7   6      26155.99      27274.58       271.67 o                         
  13   7   6       4837.30       4894.61       119.16 o                         
  15   7   6      39986.41      40798.54       490.96 o                         
  17   7   6      36196.47      36193.39       633.89 o                         
  19   7   6      12224.55      10747.37       915.27 o                         
 -24   8   6        781.55        682.23       106.43 o                         
 -22   8   6       3400.39       3448.81       124.87 o                         
 -20   8   6      17959.93      18637.27       275.46 o                         
 -18   8   6      14736.41      15262.12       221.21 o                         
 -16   8   6      21329.09      22031.93       261.15 o                         
 -14   8   6        419.85        559.54        40.21 o                         
 -12   8   6      69360.30      70580.57       702.72 o                         
 -10   8   6      60736.37      59361.90       584.26 o                         
  -8   8   6       2069.09       1503.61        56.37 o                         
  -6   8   6      15475.95      14822.35       209.65 o                         
  -4   8   6      70478.63      69079.05       600.10 o                         
  -2   8   6     190942.22     196443.72      1437.05 o                         
   0   8   6      11202.94      10244.11       144.00 o                         
   2   8   6      23004.54      22265.25       238.45 o                         
   4   8   6     177509.41     172317.30      1032.91 o                         
   6   8   6      47634.73      46346.78       385.73 o                         
   8   8   6       8242.61       8024.80       113.46 o                         
  10   8   6      31005.48      32065.80       276.96 o                         
  12   8   6      35902.74      37241.62       361.21 o                         
  14   8   6      11989.24      12203.41       195.82 o                         
  16   8   6       1845.65       2019.48        79.13 o                         
  18   8   6       4105.41       3815.45       141.52 o                         
 -23   9   6      13704.89      13527.70       311.21 o                         
 -21   9   6      26246.73      27292.89       398.61 o                         
 -19   9   6        232.14        358.85        43.34 o                         
 -17   9   6      14625.68      15854.94       209.73 o                         
 -15   9   6      39143.87      40853.59       391.20 o                         
 -13   9   6      17100.04      16614.73       187.23 o                         
 -11   9   6       1095.96       1113.83        66.47 o                         
  -9   9   6      16822.00      16657.92       233.62 o                         
  -7   9   6      52946.46      48391.62       386.71 o                         
  -5   9   6      42287.59      39827.52       367.94 o                         
  -3   9   6         31.51        145.20        26.94 o                         
  -1   9   6      48004.59      45757.23       363.67 o                         
   1   9   6      28906.79      27743.83       245.81 o                         
   3   9   6      30747.47      29449.00       277.18 o                         
   5   9   6       8173.67       8629.63       137.95 o                         
   7   9   6      17763.34      16829.55       173.54 o                         
   9   9   6     102718.23     105546.38       656.42 o                         
  11   9   6      31572.98      33855.21       315.42 o                         
  13   9   6       9888.05      10007.23       174.33 o                         
  15   9   6      28515.58      30125.65       360.39 o                         
  17   9   6      60722.09      64406.48       740.05 o                         
  19   9   6       6050.95       4314.00      1017.87 o                         
 -24  10   6        329.18        233.05        72.71 o                         
 -22  10   6       1500.43       1663.80        72.43 o                         
 -20  10   6       2347.15       2542.87        94.44 o                         
 -18  10   6      18584.81      19687.62       254.56 o                         
 -16  10   6        271.07        377.88        38.85 o                         
 -14  10   6       1685.78       1760.13        60.58 o                         
 -12  10   6      42189.23      41318.31       345.17 o                         
 -10  10   6      52877.25      52175.01       550.40 o                         
  -8  10   6      17268.08      17120.44       213.50 o                         
  -6  10   6      24128.19      22975.81       256.47 o                         
  -4  10   6      23126.21      21197.80       229.44 o                         
  -2  10   6      39546.66      37466.25       309.91 o                         
   0  10   6      25819.71      26454.65       241.03 o                         
   2  10   6      10529.99       9254.52       129.72 o                         
   4  10   6      78551.39      74980.72       575.37 o                         
   6  10   6      51980.99      52760.71       391.81 o                         
   8  10   6      30148.82      29955.84       265.75 o                         
  10  10   6       1541.26       1646.91        58.51 o                         
  12  10   6      23422.91      23864.80       269.53 o                         
  14  10   6      13888.90      13688.19       213.50 o                         
  16  10   6       4466.18       4424.84       124.31 o                         
  18  10   6         68.94        106.20        37.75 o                         
 -23  11   6      19150.10      14693.03      1360.42 o                         
 -21  11   6       6844.61       7369.98       180.39 o                         
 -19  11   6         13.19         63.15        33.28 o                         
 -17  11   6       2415.92       2631.77        81.68 o                         
 -15  11   6      35881.29      35327.84       339.48 o                         
 -13  11   6       4607.90       4697.23        92.61 o                         
 -11  11   6       1099.59       1052.04        48.98 o                         
  -9  11   6       4513.10       4081.48       110.93 o                         
  -7  11   6       8659.49       8123.18       134.04 o                         
  -5  11   6      28424.10      28902.29       284.68 o                         
  -3  11   6        502.37        517.44        36.66 o                         
  -1  11   6      15790.91      16206.99       186.54 o                         
   1  11   6      19778.71      19331.24       216.18 o                         
   3  11   6       7601.87       7196.92       123.40 o                         
   5  11   6       5458.34       5239.88        90.19 o                         
   7  11   6      19368.94      18647.49       198.98 o                         
   9  11   6      34014.98      34986.32       293.57 o                         
  11  11   6       6791.65       7706.27       143.27 o                         
  13  11   6       3320.99       3676.27       102.06 o                         
  15  11   6      13943.79      14329.01       212.86 o                         
  17  11   6      16921.91      17697.61       436.88 o                         
 -22  12   6       1680.58       1832.96       132.43 o                         
 -20  12   6       5220.46       5707.57       139.26 o                         
 -18  12   6      12854.99      13594.12       186.43 o                         
 -16  12   6       4756.52       5292.97       110.50 o                         
 -14  12   6       8384.44       7612.04       126.53 o                         
 -12  12   6       8901.15       8884.55       142.21 o                         
 -10  12   6      61960.94      62789.96       456.93 o                         
  -8  12   6       4759.02       4793.15        92.50 o                         
  -6  12   6       9668.15       9156.47       154.45 o                         
  -4  12   6      47087.00      45755.07       402.96 o                         
  -2  12   6      10271.34      10435.66       156.56 o                         
   0  12   6      20643.12      21047.26       245.07 o                         
   2  12   6       7374.50       7089.86       116.54 o                         
   4  12   6      31882.82      31687.64       257.17 o                         
   6  12   6      15522.06      15357.91       174.19 o                         
   8  12   6       1591.04       1842.03        63.94 o                         
  10  12   6       1558.28       1444.67        59.73 o                         
  12  12   6       1390.10       1524.45        62.91 o                         
  14  12   6       9715.69       9993.04       172.24 o                         
  16  12   6       3250.46       4143.28       128.33 o                         
 -21  13   6       9655.29      10082.54       246.46 o                         
 -19  13   6       1038.62       1021.50        57.83 o                         
 -17  13   6      16491.07      16748.61       225.57 o                         
 -15  13   6       5847.84       6334.71       117.73 o                         
 -13  13   6       7524.63       8112.64       138.22 o                         
 -11  13   6       3263.54       3661.44        88.74 o                         
  -9  13   6       4770.85       4317.27        89.90 o                         
  -7  13   6      24150.71      23327.18       214.45 o                         
  -5  13   6       4558.80       4677.45        96.61 o                         
  -3  13   6        977.10       1035.94        47.90 o                         
  -1  13   6       4270.16       4202.40        91.53 o                         
   1  13   6      12331.37      12227.58       154.16 o                         
   3  13   6        346.32        605.54        34.04 o                         
   5  13   6         29.91        141.37        24.51 o                         
   7  13   6       4321.61       4603.50        92.27 o                         
   9  13   6       1676.89       1319.95        61.57 o                         
  11  13   6       1036.82       1036.61        53.59 o                         
  13  13   6       2716.27       2715.89        80.95 o                         
  15  13   6       5497.71       5892.10       133.11 o                         
  17  13   6       3897.59       2425.23       409.94 o                         
 -22  14   6       1504.87        705.02        87.00 o                         
 -20  14   6       2440.43       2573.22        93.33 o                         
 -18  14   6       3211.12       3735.38        97.85 o                         
 -16  14   6        827.48        967.81        52.10 o                         
 -14  14   6        677.93        830.74        49.49 o                         
 -12  14   6      11264.04      11797.05       168.75 o                         
 -10  14   6       2302.28       2508.72        70.03 o                         
  -8  14   6       1200.56       1544.71        52.63 o                         
  -6  14   6       3178.58       3100.67        73.91 o                         
  -4  14   6      11540.19      12090.26       144.53 o                         
  -2  14   6       1176.51       1335.05        50.50 o                         
   0  14   6        232.62        383.90        31.51 o                         
   2  14   6        659.07        916.41        42.55 o                         
   4  14   6        133.95        423.53        31.60 o                         
   6  14   6       1638.17       1637.70        54.54 o                         
   8  14   6       1680.67       1913.22        67.50 o                         
  10  14   6        158.82        343.88        37.81 o                         
  12  14   6       6296.22       6327.23       126.38 o                         
  14  14   6       3445.95       3624.01        90.49 o                         
  16  14   6        281.23        169.93        37.91 o                         
 -21  15   6       1095.93        834.17        83.45 o                         
 -19  15   6        130.91        226.94        40.39 o                         
 -17  15   6       1216.93       1173.60        60.13 o                         
 -15  15   6       1724.77       1798.23        68.03 o                         
 -13  15   6        227.62        241.98        37.12 o                         
 -11  15   6        772.89       1042.75        50.38 o                         
  -9  15   6       2224.49       2360.54        68.29 o                         
  -7  15   6      15700.29      15848.12       176.72 o                         
  -5  15   6        753.98        969.63        44.18 o                         
  -3  15   6       1139.43       1162.55        48.94 o                         
  -1  15   6       2387.60       2555.14        71.42 o                         
   1  15   6       1374.10       1469.28        55.46 o                         
   3  15   6       4036.20       4607.14        92.64 o                         
   5  15   6        987.72       1064.04        47.06 o                         
   7  15   6        277.53        273.50        33.54 o                         
   9  15   6       1804.60       2089.94        73.93 o                         
  11  15   6       1937.10       2036.83        79.04 o                         
  13  15   6          5.48         11.83        27.86 o                         
  15  15   6         41.98         76.72        39.89 o                         
 -20  16   6        468.13        369.45        48.37 o                         
 -18  16   6        684.78        654.64        46.38 o                         
 -16  16   6        924.69        881.86        52.25 o                         
 -14  16   6          8.59         67.05        31.88 o                         
 -12  16   6       3668.68       3947.08       101.50 o                         
 -10  16   6       1270.65       1268.88        54.59 o                         
  -8  16   6        281.32        381.06        36.11 o                         
  -6  16   6          5.50        140.51        28.01 o                         
  -4  16   6        163.17        349.19        32.40 o                         
  -2  16   6         37.46        172.90        29.50 o                         
   0  16   6        120.37        166.36        28.54 o                         
   2  16   6        972.70       1268.60        51.45 o                         
   4  16   6         29.41        156.27        27.97 o                         
   6  16   6        812.15        784.16        43.84 o                         
   8  16   6        806.29        845.76        48.37 o                         
  10  16   6        719.22        743.84        48.33 o                         
  12  16   6        248.61        296.84        34.37 o                         
  14  16   6      10710.85       8701.34       496.40 o                         
 -19  17   6          1.08          2.72        44.94 o                         
 -17  17   6       1872.19       1803.07        65.28 o                         
 -15  17   6         10.35        127.10        31.86 o                         
 -13  17   6         48.84        104.50        34.50 o                         
 -11  17   6       5932.70       5578.91       120.95 o                         
  -9  17   6        882.12        821.43        49.44 o                         
  -7  17   6        398.43        435.57        37.85 o                         
  -5  17   6        129.67        295.55        33.64 o                         
  -3  17   6        115.75        138.51        28.62 o                         
  -1  17   6       1229.50       1330.91        57.68 o                         
   1  17   6       8387.03       7645.01       125.54 o                         
   3  17   6       1035.73       1205.94        54.84 o                         
   5  17   6       1208.15       1318.94        56.14 o                         
   7  17   6       2631.33       2644.80        76.51 o                         
   9  17   6        927.01       1094.50        52.53 o                         
  11  17   6       2534.02       2711.52        85.74 o                         
  13  17   6       1223.04       1120.69        73.61 o                         
 -18  18   6        820.15        744.71        59.88 o                         
 -16  18   6        119.24        105.66        29.99 o                         
 -14  18   6        530.48        563.52        42.57 o                         
 -12  18   6         85.67        153.11        36.63 o                         
 -10  18   6       1603.33       1863.32        70.83 o                         
  -8  18   6       1946.46       1623.27        65.66 o                         
  -6  18   6      10042.94       9808.54       153.65 o                         
  -4  18   6        992.49       1201.95        58.01 o                         
  -2  18   6        727.46        696.11        45.22 o                         
   0  18   6       1554.61       1823.12        72.33 o                         
   2  18   6       2892.23       3012.02        81.31 o                         
   4  18   6        231.31        231.86        33.89 o                         
   6  18   6        484.34        534.65        40.35 o                         
   8  18   6        442.21        386.20        40.21 o                         
  10  18   6        110.51        134.72        30.18 o                         
  12  18   6       1983.43       1622.68        76.24 o                         
 -17  19   6       2904.61       2445.78       159.62 o                         
 -15  19   6       4626.44       4535.53       104.15 o                         
 -13  19   6        567.92        656.08        46.63 o                         
 -11  19   6       1097.17       1076.80        56.17 o                         
  -9  19   6       7917.88       7895.28       139.83 o                         
  -7  19   6      11257.26      11750.38       186.24 o                         
  -5  19   6       2208.67       2579.24        79.15 o                         
  -3  19   6          0.65         64.09        30.38 o                         
  -1  19   6       1898.61       1807.18        72.35 o                         
   1  19   6         56.31        108.21        31.24 o                         
   3  19   6      12664.69      12867.76       182.38 o                         
   5  19   6        946.51        995.75        52.89 o                         
   7  19   6       1630.05       1907.92        62.06 o                         
   9  19   6       3214.26       3557.14       100.26 o                         
  11  19   6       5887.04       4662.96       139.22 o                         
 -16  20   6        154.91        132.99        38.64 o                         
 -14  20   6       1629.23       1752.84        65.25 o                         
 -12  20   6       4310.90       4251.09       103.04 o                         
 -10  20   6       4786.31       4574.14       102.91 o                         
  -8  20   6        230.18        258.23        36.07 o                         
  -6  20   6       1913.26       1786.95        71.79 o                         
  -4  20   6       4709.22       4988.02       105.96 o                         
  -2  20   6       6821.08       7091.91       123.99 o                         
   0  20   6         64.56        104.47        31.13 o                         
   2  20   6       5164.60       5580.83       107.52 o                         
   4  20   6       9364.99       9268.35       140.81 o                         
   6  20   6       4228.56       4702.20       101.45 o                         
   8  20   6        242.35        238.76        33.78 o                         
  10  20   6       1217.35        987.37        72.96 o                         
 -15  21   6       1699.87       1475.74       168.43 o                         
 -13  21   6       2226.56       1936.12       104.45 o                         
 -11  21   6         66.03         83.75        27.81 o                         
  -9  21   6      11753.09      11733.75       168.62 o                         
  -7  21   6       8063.42       8259.08       145.83 o                         
  -5  21   6       5734.75       6178.86       129.73 o                         
  -3  21   6         15.11         84.48        29.24 o                         
  -1  21   6       1175.10       1333.46        54.45 o                         
   1  21   6      14162.32      14251.61       253.33 o                         
   3  21   6       7002.98       6884.95       113.13 o                         
   5  21   6         46.48         97.68        29.13 o                         
   7  21   6        892.99        955.79        84.48 o                         
   9  21   6       8742.81       4893.33       198.18 o                         
 -12  22   6       6602.03       5777.26       260.17 o                         
 -10  22   6      10008.96      10007.66       336.12 o                         
  -8  22   6       5110.78       4744.39       129.13 o                         
  -6  22   6         17.19        107.74        27.87 o                         
  -4  22   6       4575.63       4758.79       104.87 o                         
  -2  22   6       5959.55       5896.21       152.24 o                         
   0  22   6        344.45        369.10        34.54 o                         
   2  22   6        623.11        477.08        36.90 o                         
   4  22   6       7745.26       7540.14       288.51 o                         
   6  22   6       5046.73       3704.00       406.22 o                         
 -11  23   6       1099.85        652.77       116.89 o                         
  -9  23   6        733.56        655.08        59.63 o                         
  -7  23   6       8880.25       8340.90       432.38 o                         
  -5  23   6       7710.96       7412.65       290.51 o                         
  -3  23   6        842.82        874.31        48.15 o                         
  -1  23   6       2824.97       3194.71       147.40 o                         
   1  23   6      13287.41      11118.07       754.95 o                         
   3  23   6       3756.54       2490.23       234.92 o                         
   5  23   6        152.13         42.69        76.78 o                         
  -6  24   6        895.03        633.15        82.56 o                         
  -4  24   6       4371.71       2993.35       432.30 o                         
  -2  24   6       7390.58       5116.46       816.04 o                         
   0  24   6       2790.11        857.75        79.30 o                         
 -25   1   7        578.71        564.03        78.59 o                         
 -23   1   7       4624.13       5277.51       214.69 o                         
 -21   1   7         33.02        116.63        53.61 o                         
 -19   1   7       2429.19       2613.02        99.03 o                         
 -17   1   7       3307.25       3371.24        96.12 o                         
 -15   1   7      10008.09      10450.49       219.79 o                         
 -13   1   7       6261.59       7230.04       146.77 o                         
 -11   1   7       1500.15       1774.92        72.94 o                         
  -9   1   7       4393.33       4694.85       135.09 o                         
  -7   1   7      13864.99      13618.02       188.57 o                         
  -5   1   7        190.56        196.16        29.17 o                         
  -3   1   7       4046.15       3914.05        93.21 o                         
  -1   1   7      43967.04      43941.45       449.60 o                         
   1   1   7       3482.50       3381.08       104.89 o                         
   3   1   7      24691.59      26442.24       361.66 o                         
   5   1   7       5489.71       5707.32        92.17 o                         
   7   1   7        412.73        463.94        33.96 o                         
   9   1   7       5188.25       5400.81       121.29 o                         
  11   1   7        188.18        257.57        33.00 o                         
  13   1   7         94.07        235.39        35.24 o                         
  15   1   7        830.23        944.33        62.75 o                         
  17   1   7         29.72        139.09        43.54 o                         
  19   1   7        921.88        706.99       158.88 o                         
 -26   2   7       2921.10       3470.75       216.19 o                         
 -24   2   7        362.08        361.20        63.89 o                         
 -22   2   7        414.71        490.66        68.29 o                         
 -20   2   7       1326.73       1422.23        82.51 o                         
 -18   2   7       1761.52       2034.56        87.61 o                         
 -16   2   7        266.46        292.83        33.76 o                         
 -14   2   7        718.29        936.27        66.60 o                         
 -12   2   7       9117.24       9832.64       174.91 o                         
 -10   2   7       5446.91       7068.06       170.18 o                         
  -8   2   7        314.44        607.11        44.68 o                         
  -6   2   7       7627.70       8352.65       145.10 o                         
  -4   2   7      11672.46      11830.24       173.18 o                         
  -2   2   7      41849.35      40829.42       442.76 o                         
   0   2   7        105.71        131.25        32.11 o                         
   2   2   7       2291.80       2477.80        92.20 o                         
   4   2   7      11387.73      12378.18       162.99 o                         
   6   2   7      40461.85      41352.43       359.03 o                         
   8   2   7         52.90        136.46        24.72 o                         
  10   2   7       1877.70       2047.99        65.35 o                         
  12   2   7      12824.06      13220.49       188.14 o                         
  14   2   7       1970.64       1808.85        75.03 o                         
  16   2   7        442.67        404.44        46.23 o                         
  18   2   7       2195.31       2074.63        85.62 o                         
 -25   3   7       1646.47       1742.45       117.14 o                         
 -23   3   7        118.97        184.60        58.32 o                         
 -21   3   7       1944.13       2072.22       111.42 o                         
 -19   3   7          5.56        100.59        40.58 o                         
 -17   3   7       5698.83       5967.65       131.60 o                         
 -15   3   7      19639.06      18259.86       305.58 o                         
 -13   3   7        306.97        561.52        56.46 o                         
 -11   3   7        726.95        607.33        48.85 o                         
  -9   3   7      13966.94      12822.77       255.33 o                         
  -7   3   7      67221.42      66033.67       601.26 o                         
  -5   3   7       2256.38       2294.70        75.06 o                         
  -3   3   7         24.96        101.60        25.83 o                         
  -1   3   7      21731.48      21330.01       263.83 o                         
   1   3   7      20462.21      19674.07       273.88 o                         
   3   3   7      19174.32      19322.82       227.41 o                         
   5   3   7        174.47        358.80        29.22 o                         
   7   3   7       4928.26       5203.46        95.02 o                         
   9   3   7        458.22        583.07        34.70 o                         
  11   3   7      14248.28      14536.14       185.37 o                         
  13   3   7       2795.52       3151.58        95.05 o                         
  15   3   7       2384.15       2704.23       102.10 o                         
  17   3   7       5838.07       6064.43       153.94 o                         
  19   3   7       3673.69       2846.22       202.13 o                         
 -26   4   7       8452.89       8829.90       478.04 o                         
 -24   4   7         22.62         57.25        50.67 o                         
 -22   4   7      17551.05      18468.88       485.21 o                         
 -20   4   7       5029.91       5731.06       163.10 o                         
 -18   4   7        213.19        396.79        42.73 o                         
 -16   4   7       1268.67       1408.08        66.00 o                         
 -14   4   7       4650.95       4875.67       167.32 o                         
 -12   4   7        203.34        431.20        47.61 o                         
 -10   4   7      10188.74       8732.44       168.11 o                         
  -8   4   7      30260.60      30143.87       397.11 o                         
  -6   4   7        161.55        182.36        30.54 o                         
  -4   4   7      72404.62      70700.36       654.44 o                         
  -2   4   7     180945.94     183382.12      1319.88 o                         
   0   4   7        533.30        807.69        51.25 o                         
   2   4   7        152.73        325.81        45.74 o                         
   4   4   7      11449.34      10654.66       140.20 o                         
   6   4   7     115223.59     115032.43       750.31 o                         
   8   4   7       1438.74       1769.82        56.71 o                         
  10   4   7      13961.46      13855.36       171.31 o                         
  12   4   7      23143.42      24181.18       264.32 o                         
  14   4   7        150.69        359.12        44.06 o                         
  16   4   7        121.64        209.03        42.92 o                         
  18   4   7       3039.35       3010.54       114.42 o                         
 -25   5   7        376.53        643.05        86.40 o                         
 -23   5   7       4667.17       4668.53       170.45 o                         
 -21   5   7      14022.20      14194.39       261.75 o                         
 -19   5   7       3415.91       3695.89       110.83 o                         
 -17   5   7       1003.80       1388.34        66.31 o                         
 -15   5   7      43020.06      41816.51       405.61 o                         
 -13   5   7      32401.13      31503.01       430.23 o                         
 -11   5   7        670.78        668.38        54.05 o                         
  -9   5   7      11385.42      10797.41       196.50 o                         
  -7   5   7      68089.80      64712.73       693.34 o                         
  -5   5   7      28666.74      29109.43       372.11 o                         
  -3   5   7      97907.02     101740.95       850.15 o                         
  -1   5   7      42796.92      40778.61       470.58 o                         
   1   5   7      22601.16      20645.54       295.33 o                         
   3   5   7      10244.39      10751.60       133.95 o                         
   5   5   7        102.30        282.34        28.83 o                         
   7   5   7       2601.38       2684.57        75.37 o                         
   9   5   7        329.42        579.53        34.59 o                         
  11   5   7      20666.62      23017.63       252.33 o                         
  13   5   7        208.83        247.47        39.12 o                         
  15   5   7        310.15        443.19        49.54 o                         
  17   5   7      12825.34      12596.76       239.19 o                         
  19   5   7       8051.25       4835.46       430.51 o                         
 -26   6   7       6918.85       5734.99       376.16 o                         
 -24   6   7       1217.49       1252.46        84.24 o                         
 -22   6   7       5108.06       5293.53       150.23 o                         
 -20   6   7      37724.00      39375.37       459.04 o                         
 -18   6   7       9257.28       9642.39       163.87 o                         
 -16   6   7       2862.23       3174.60        87.15 o                         
 -14   6   7      18992.91      18739.91       264.01 o                         
 -12   6   7      59149.55      58245.54       608.78 o                         
 -10   6   7      70340.68      68771.01       705.63 o                         
  -8   6   7      16260.30      16408.80       246.89 o                         
  -6   6   7       9471.04       9007.09       186.68 o                         
  -4   6   7      74826.11      75060.08       670.19 o                         
  -2   6   7     207045.06     216470.17      1579.69 o                         
   0   6   7       6609.17       6501.94       163.17 o                         
   2   6   7       3757.47       3736.15        74.03 o                         
   4   6   7      85143.52      80588.04       546.76 o                         
   6   6   7     142663.09     142723.22       924.02 o                         
   8   6   7       4503.20       4492.61        87.85 o                         
  10   6   7      16306.39      16947.81       191.08 o                         
  12   6   7      48011.47      48426.19       403.31 o                         
  14   6   7      29344.14      29474.58       362.89 o                         
  16   6   7        172.38        183.88        36.23 o                         
  18   6   7       3945.57       3834.07       158.47 o                         
 -25   7   7       2961.21       2765.78       186.85 o                         
 -23   7   7      20875.42      21562.06       475.61 o                         
 -21   7   7      24017.58      25012.25       376.24 o                         
 -19   7   7       5511.86       5535.77       127.03 o                         
 -17   7   7      10574.02      10771.68       169.67 o                         
 -15   7   7      89161.25      87102.21       655.19 o                         
 -13   7   7      43546.17      43805.16       524.73 o                         
 -11   7   7       3250.42       3743.27       117.62 o                         
  -9   7   7      78347.61      76253.50       787.32 o                         
  -7   7   7      57976.92      56900.17       491.48 o                         
  -5   7   7      27027.19      25724.67       311.09 o                         
  -3   7   7        408.33        474.11        43.13 o                         
  -1   7   7      40336.78      39482.90       485.30 o                         
   1   7   7      66351.59      62935.48       451.33 o                         
   3   7   7      26246.79      26500.72       230.85 o                         
   5   7   7         22.59        153.31        23.55 o                         
   7   7   7      45311.50      46403.71       346.63 o                         
   9   7   7      11371.70      12554.28       154.56 o                         
  11   7   7      10602.60      11354.03       164.48 o                         
  13   7   7         64.38        135.90        35.37 o                         
  15   7   7      15113.58      15554.55       245.08 o                         
  17   7   7      23335.54      23655.78       436.95 o                         
  19   7   7       6925.74       3531.74       951.65 o                         
 -24   8   7       2775.78       2765.85       204.19 o                         
 -22   8   7       6826.77       7125.34       168.45 o                         
 -20   8   7      58937.69      59199.50       604.84 o                         
 -18   8   7      15242.45      16307.73       222.76 o                         
 -16   8   7       4908.59       4770.34       117.85 o                         
 -14   8   7      11225.02      11374.66       158.18 o                         
 -12   8   7      61917.10      64920.61       676.52 o                         
 -10   8   7     115083.28     114258.15      1035.90 o                         
  -8   8   7      40864.16      38310.42       352.86 o                         
  -6   8   7      14644.97      13334.35       196.48 o                         
  -4   8   7      65673.82      66648.38       542.15 o                         
  -2   8   7     187630.88     192736.00      1242.58 o                         
   0   8   7       8433.82      10630.36       143.75 o                         
   2   8   7      32217.68      32483.80       268.04 o                         
   4   8   7      90443.42      89342.84       626.96 o                         
   6   8   7      81509.16      80459.84       529.34 o                         
   8   8   7       2959.28       3239.45        70.60 o                         
  10   8   7      26859.45      27986.03       259.83 o                         
  12   8   7      57410.19      58156.94       533.83 o                         
  14   8   7      16217.93      15960.30       235.40 o                         
  16   8   7         31.18        102.60        35.38 o                         
  18   8   7       2398.68       1920.54       233.66 o                         
 -25   9   7       9761.09       5491.28       291.49 o                         
 -23   9   7      27595.73      28380.63       945.87 o                         
 -21   9   7      19306.05      20209.69       325.08 o                         
 -19   9   7         78.81        169.80        36.46 o                         
 -17   9   7      31221.57      31518.88       341.13 o                         
 -15   9   7      59267.76      59535.52       496.40 o                         
 -13   9   7      30535.72      29272.97       274.97 o                         
 -11   9   7      13902.05      13654.69       259.20 o                         
  -9   9   7      69986.87      66390.17       556.71 o                         
  -7   9   7      95497.59      94873.46       744.37 o                         
  -5   9   7        711.76       1585.77        56.44 o                         
  -3   9   7      18774.32      20240.63       210.20 o                         
  -1   9   7      92532.62      89723.70       610.33 o                         
   1   9   7      63181.32      60298.92       423.20 o                         
   3   9   7      24739.98      24071.13       249.91 o                         
   5   9   7       1382.80       1515.71        50.46 o                         
   7   9   7      27853.23      29345.51       252.16 o                         
   9   9   7       8381.33       9541.76       127.93 o                         
  11   9   7      28662.95      29522.06       287.31 o                         
  13   9   7        362.68        398.73        42.27 o                         
  15   9   7      33101.08      35937.43       441.98 o                         
  17   9   7      21746.12      20779.70       747.01 o                         
 -24  10   7       3817.80       3953.33       211.78 o                         
 -22  10   7       2593.59       2582.08        98.43 o                         
 -20  10   7      20946.54      22191.39       309.46 o                         
 -18  10   7      48007.32      49579.98       510.82 o                         
 -16  10   7       4064.03       4189.67       105.43 o                         
 -14  10   7      11470.20      11187.02       159.07 o                         
 -12  10   7      76839.72      74726.83       542.16 o                         
 -10  10   7      90964.45      88539.65       809.73 o                         
  -8  10   7       5272.66       4544.62       100.15 o                         
  -6  10   7      26383.20      26071.17       274.10 o                         
  -4  10   7      19987.27      17611.29       196.27 o                         
  -2  10   7      12153.16      11545.56       152.83 o                         
   0  10   7       2604.85       2484.37        66.39 o                         
   2  10   7       4007.63       4633.23        97.15 o                         
   4  10   7      45006.91      43250.34       358.14 o                         
   6  10   7      58897.93      60559.53       430.62 o                         
   8  10   7        287.54        446.38        33.66 o                         
  10  10   7       4501.48       4678.09        91.44 o                         
  12  10   7      30537.91      30996.37       379.10 o                         
  14  10   7      24982.55      26284.31       342.51 o                         
  16  10   7       9744.00       9748.19       290.19 o                         
 -23  11   7      40117.93      42482.77      1275.52 o                         
 -21  11   7      22971.50      23215.93       343.16 o                         
 -19  11   7       3544.11       3717.65        97.39 o                         
 -17  11   7      26514.63      26115.50       305.67 o                         
 -15  11   7      33744.19      35607.08       339.00 o                         
 -13  11   7       2147.83       2020.27        67.16 o                         
 -11  11   7       5736.06       6069.71       110.24 o                         
  -9  11   7      45198.93      44321.54       391.53 o                         
  -7  11   7      67211.66      62686.19       510.95 o                         
  -5  11   7      40358.00      39079.89       374.26 o                         
  -3  11   7        196.15        250.36        29.29 o                         
  -1  11   7      94665.55      94685.38       640.32 o                         
   1  11   7     109778.84     106097.97       731.05 o                         
   3  11   7      37487.90      36475.15       323.23 o                         
   5  11   7       3073.30       3049.73        72.69 o                         
   7  11   7      13512.42      14644.12       175.64 o                         
   9  11   7      22433.79      23621.87       236.34 o                         
  11  11   7      30608.32      31186.18       331.27 o                         
  13  11   7        588.97        612.85        48.81 o                         
  15  11   7      36316.30      38004.77       433.10 o                         
  17  11   7      25920.55      19874.60      1028.14 o                         
 -22  12   7       2218.71       2126.16       113.61 o                         
 -20  12   7      26323.95      27058.94       356.46 o                         
 -18  12   7      37887.89      39905.23       401.77 o                         
 -16  12   7       4127.09       4369.02       101.71 o                         
 -14  12   7       3817.29       4463.67        99.75 o                         
 -12  12   7      79145.12      77459.83       574.94 o                         
 -10  12   7      86151.76      84704.95       561.66 o                         
  -8  12   7      15441.21      15454.25       165.86 o                         
  -6  12   7      10336.25      10477.43       177.96 o                         
  -4  12   7     127375.96     122211.70       878.80 o                         
  -2  12   7      69579.81      68218.39       552.60 o                         
   0  12   7        524.90        707.64        39.06 o                         
   2  12   7      42958.63      42095.79       315.82 o                         
   4  12   7      44251.88      43678.91       340.77 o                         
   6  12   7      54097.90      56918.30       423.41 o                         
   8  12   7        184.64        266.28        30.51 o                         
  10  12   7      18396.60      19037.57       233.58 o                         
  12  12   7      46008.91      44143.04       630.30 o                         
  14  12   7      49664.78      52929.99       543.34 o                         
  16  12   7       2229.20       2409.91       106.70 o                         
 -23  13   7      33647.44      15062.01      2492.42 o                         
 -21  13   7      21483.91      21660.46       392.44 o                         
 -19  13   7       2174.40       2280.82        78.99 o                         
 -17  13   7      15572.33      17023.13       211.54 o                         
 -15  13   7      45741.31      48664.77       411.64 o                         
 -13  13   7      25467.27      25351.35       266.37 o                         
 -11  13   7        805.38       1058.76        48.47 o                         
  -9  13   7      58075.66      58474.89       419.64 o                         
  -7  13   7      65873.88      63441.13       456.03 o                         
  -5  13   7      29151.24      28643.36       263.40 o                         
  -3  13   7       1708.95       1743.02        57.26 o                         
  -1  13   7      34800.86      33359.16       274.88 o                         
   1  13   7      81619.99      80605.32       538.93 o                         
   3  13   7      72076.55      70692.02       482.24 o                         
   5  13   7        135.82        237.73        28.30 o                         
   7  13   7      59941.69      62511.28       460.35 o                         
   9  13   7      83847.05      85728.44       664.15 o                         
  11  13   7       1543.28       1745.12        67.71 o                         
  13  13   7       3394.18       3883.32        98.64 o                         
  15  13   7      53190.89      55320.89      1520.94 o                         
 -22  14   7       1373.77        841.45       131.93 o                         
 -20  14   7      38825.32      41557.07       536.36 o                         
 -18  14   7      35982.14      38693.98       418.39 o                         
 -16  14   7      17999.02      18235.27       218.73 o                         
 -14  14   7       7261.92       7583.17       144.19 o                         
 -12  14   7      94853.02      95855.16       692.07 o                         
 -10  14   7     107084.66     108978.00       705.02 o                         
  -8  14   7        957.63       1216.25        48.82 o                         
  -6  14   7       9248.48       9224.99       133.32 o                         
  -4  14   7      95203.00      94855.74       616.21 o                         
  -2  14   7      58751.57      59957.84       437.04 o                         
   0  14   7        308.36        494.63        34.48 o                         
   2  14   7      25941.74      26264.56       245.87 o                         
   4  14   7      84500.79      86478.84       576.60 o                         
   6  14   7      54880.95      59046.77       443.95 o                         
   8  14   7       4628.92       5171.17       108.59 o                         
  10  14   7      37618.38      39000.43       396.42 o                         
  12  14   7      35183.01      36149.10       357.35 o                         
  14  14   7      40072.16      42511.42       788.10 o                         
 -21  15   7      15963.07      15961.38       343.34 o                         
 -19  15   7        391.44        315.77        41.59 o                         
 -17  15   7      23430.55      26225.03       292.57 o                         
 -15  15   7      34606.88      37940.64       382.62 o                         
 -13  15   7      24099.76      25469.60       275.68 o                         
 -11  15   7          3.87        161.57        27.99 o                         
  -9  15   7      12491.53      13257.18       177.48 o                         
  -7  15   7      11738.35      12818.16       157.87 o                         
  -5  15   7      79333.23      80349.58       542.18 o                         
  -3  15   7        782.87        865.64        43.83 o                         
  -1  15   7      38882.99      39792.75       337.43 o                         
   1  15   7     113369.77     117143.10       786.71 o                         
   3  15   7      12601.99      13135.78       166.08 o                         
   5  15   7        390.48        410.91        33.47 o                         
   7  15   7      48775.52      51365.31       445.46 o                         
   9  15   7      47855.62      50588.12       470.61 o                         
  11  15   7       3273.19       3231.57        95.85 o                         
  13  15   7       3421.13       3619.93       145.10 o                         
  15  15   7      32300.97      26043.77      4385.80 o                         
 -20  16   7      28745.14      30611.93       718.26 o                         
 -18  16   7      47945.64      49793.28       581.02 o                         
 -16  16   7       4492.91       5106.14       111.34 o                         
 -14  16   7      10703.01      10710.17       164.88 o                         
 -12  16   7      54283.98      55403.36       477.32 o                         
 -10  16   7      57613.77      62232.70       480.59 o                         
  -8  16   7      23468.30      24112.09       248.46 o                         
  -6  16   7       4255.25       4577.19        94.02 o                         
  -4  16   7      89665.36      92391.14       617.47 o                         
  -2  16   7      31787.91      33415.02       309.54 o                         
   0  16   7        890.21       1278.54        51.87 o                         
   2  16   7      10766.32      11719.12       171.73 o                         
   4  16   7      41075.66      43437.65       348.05 o                         
   6  16   7      44641.75      47535.03       405.67 o                         
   8  16   7       9182.97      10343.91       154.20 o                         
  10  16   7       6656.92       6936.64       132.05 o                         
  12  16   7      18539.62      17398.59       532.06 o                         
  14  16   7      42575.94      28019.33       858.43 o                         
 -19  17   7       2093.78       1862.19        98.56 o                         
 -17  17   7      24217.10      25005.61       296.14 o                         
 -15  17   7      31230.68      34300.68       361.74 o                         
 -13  17   7      40586.97      42921.65       410.24 o                         
 -11  17   7       2023.01       2188.02        75.43 o                         
  -9  17   7      31878.10      33238.55       356.96 o                         
  -7  17   7      27505.31      28986.51       282.98 o                         
  -5  17   7      37136.16      39589.46       353.34 o                         
  -3  17   7        601.72        661.74        41.56 o                         
  -1  17   7      50450.34      52631.50       435.95 o                         
   1  17   7      61953.56      64684.43       464.57 o                         
   3  17   7      23652.11      24489.10       259.90 o                         
   5  17   7        402.85        494.65        37.99 o                         
   7  17   7      37314.79      38299.79       351.13 o                         
   9  17   7      63699.51      66606.98       570.36 o                         
  11  17   7       6375.05       6268.09       164.73 o                         
  13  17   7       3070.81       2241.36       136.40 o                         
 -18  18   7      37516.21      37642.74      1349.51 o                         
 -16  18   7       2620.15       2488.60        75.39 o                         
 -14  18   7       8094.36       8580.97       149.84 o                         
 -12  18   7      50014.07      52577.04       502.69 o                         
 -10  18   7      66554.77      68904.99       571.35 o                         
  -8  18   7      12116.33      12599.71       183.55 o                         
  -6  18   7      23096.37      23477.52       255.30 o                         
  -4  18   7      84238.90      87956.06       691.56 o                         
  -2  18   7      25023.89      26694.18       294.83 o                         
   0  18   7      11459.30      12106.55       179.97 o                         
   2  18   7       8914.71       9129.52       143.41 o                         
   4  18   7      75802.02      77876.42       637.76 o                         
   6  18   7      45584.90      47694.58       422.41 o                         
   8  18   7       1061.11       1238.07        54.17 o                         
  10  18   7      15812.18      15091.44       441.64 o                         
  12  18   7      31734.29      28125.71       838.15 o                         
 -17  19   7      15635.62      14034.48       424.11 o                         
 -15  19   7      50002.69      51533.30       777.07 o                         
 -13  19   7      30470.52      31314.43       356.31 o                         
 -11  19   7       3080.52       3344.70        89.00 o                         
  -9  19   7      30559.65      32365.07       351.97 o                         
  -7  19   7      59545.05      60528.15       540.64 o                         
  -5  19   7      67221.06      68197.38       549.32 o                         
  -3  19   7       1131.74       1163.46        54.18 o                         
  -1  19   7      66302.48      67770.52       627.22 o                         
   1  19   7      67128.17      71733.04       576.90 o                         
   3  19   7      11506.57      11578.72       165.17 o                         
   5  19   7       3137.82       3594.41        85.43 o                         
   7  19   7      36144.53      36996.57       383.42 o                         
   9  19   7      50396.12      48124.11      1672.32 o                         
 -16  20   7       2219.43       1949.35       125.53 o                         
 -14  20   7       3014.70       3390.56        94.27 o                         
 -12  20   7      37622.32      39432.46       531.63 o                         
 -10  20   7      37581.37      38547.20       402.11 o                         
  -8  20   7       1267.53       1348.85        59.90 o                         
  -6  20   7      17676.38      18554.36       238.02 o                         
  -4  20   7      53737.01      56746.52       480.31 o                         
  -2  20   7      43973.34      45560.74       524.05 o                         
   0  20   7       5152.82       5336.74       110.43 o                         
   2  20   7      12847.55      13874.30       174.02 o                         
   4  20   7      66424.38      68669.79       602.63 o                         
   6  20   7      41356.72      41117.54       889.75 o                         
   8  20   7       2292.57       2078.67       153.84 o                         
  10  20   7      15959.52       9817.07       511.82 o                         
 -13  21   7      31661.81      31617.09       421.74 o                         
 -11  21   7          4.98         59.43        29.26 o                         
  -9  21   7      24512.38      24831.08       300.21 o                         
  -7  21   7      32508.76      35356.10       426.17 o                         
  -5  21   7      29464.61      30720.16       386.71 o                         
  -3  21   7         41.58        118.66        31.13 o                         
  -1  21   7      23709.29      25782.49       291.79 o                         
   1  21   7      45072.24      45690.23       502.28 o                         
   3  21   7      26196.62      25761.54       359.76 o                         
   5  21   7       1991.39       1875.56        83.12 o                         
   7  21   7      17134.25      14736.60       419.86 o                         
 -12  22   7      19288.77      16468.18       658.57 o                         
 -10  22   7      26078.68      27883.27       534.61 o                         
  -8  22   7       3755.98       3700.63       107.86 o                         
  -6  22   7       9711.61       9735.59       147.43 o                         
  -4  22   7      43804.39      45213.34       742.45 o                         
  -2  22   7      28057.14      28499.02       511.62 o                         
   0  22   7       1621.32       1565.16        61.72 o                         
   2  22   7       7858.93       7530.38       266.55 o                         
   4  22   7      24722.68      19833.29      1606.15 o                         
 -11  23   7        360.19        278.07        58.65 o                         
  -9  23   7      27007.39      22162.29      1067.17 o                         
  -7  23   7      19526.15      18249.18      1046.16 o                         
  -5  23   7      11844.74      11594.92       462.61 o                         
  -3  23   7        756.31        622.70        53.11 o                         
  -1  23   7      26273.67      22847.40      2254.60 o                         
   1  23   7      21369.47      16592.27      1411.28 o                         
   3  23   7       4610.83       2473.30       352.72 o                         
  -6  24   7       4633.51       3513.22       293.62 o                         
  -4  24   7      17660.35      13941.18       483.33 o                         
   0  24   7       2736.62       1353.40       527.76 o                         
 -26   0   8       2458.22       3124.22       404.86 o                         
 -24   0   8        371.38        621.70       112.72 o                         
 -22   0   8       9000.40      10045.13       343.91 o                         
 -20   0   8      56870.19      55203.44       830.54 o                         
 -18   0   8       5700.30       6259.27       197.87 o                         
 -16   0   8        959.01        951.32        66.12 o                         
 -14   0   8      38911.29      35857.66       571.08 o                         
 -12   0   8     281389.78     283587.38      2992.52 o                         
 -10   0   8     122247.20     116051.09      1456.18 o                         
  -8   0   8      21511.06      19399.75       430.52 o                         
  -6   0   8      39168.41      36208.61       501.95 o                         
  -4   0   8     368500.00     346845.34      3431.93 o                         
  -2   0   8     155667.56     150876.67      1610.37 o                         
   0   0   8       1014.33       1386.34        95.71 o                         
   2   0   8      47756.60      45429.35       703.90 o                         
   4   0   8      82835.11      75626.97       760.87 o                         
   6   0   8     100442.02      98350.60       953.62 o                         
   8   0   8       1568.28       1635.34        86.12 o                         
  10   0   8      18211.23      18700.53       309.89 o                         
  12   0   8     118876.73     123274.78      1202.79 o                         
  14   0   8      93277.95      91251.77      1202.79 o                         
  16   0   8        625.74        600.83        79.75 o                         
  18   0   8      14965.60      14691.76       579.49 o                         
 -27   1   8         11.53         10.52        61.36 o                         
 -25   1   8      22776.34      24712.17       541.51 o                         
 -23   1   8      75776.04      80965.15      1063.94 o                         
 -21   1   8      30356.61      30915.18       563.80 o                         
 -19   1   8        171.40        292.56        43.12 o                         
 -17   1   8      39194.46      38535.05       390.04 o                         
 -15   1   8     160074.17     155859.84      1316.32 o                         
 -13   1   8      50683.48      49113.77       530.94 o                         
 -11   1   8       9043.33       8995.71       169.97 o                         
  -9   1   8      71349.91      63373.16       899.38 o                         
  -7   1   8     127217.98     124877.77      1114.36 o                         
  -5   1   8       3174.62       3196.48        96.30 o                         
  -3   1   8      18251.94      19036.51       255.39 o                         
  -1   1   8     165955.02     160637.33      1278.39 o                         
   1   1   8     125186.57     119169.92       984.03 o                         
   3   1   8      39284.21      37771.49       305.71 o                         
   5   1   8      32367.65      32600.85       278.74 o                         
   7   1   8     100214.58     100619.53       720.06 o                         
   9   1   8     107901.14     111413.45       726.81 o                         
  11   1   8      25133.48      26527.40       274.71 o                         
  13   1   8       6696.12       6730.10       140.28 o                         
  15   1   8      70119.96      74696.91       740.59 o                         
  17   1   8      55670.56      58088.27       889.56 o                         
  19   1   8       7258.21       3750.69       278.04 o                         
 -26   2   8      17521.87      16933.87       461.27 o                         
 -24   2   8       2734.28       3118.32       156.60 o                         
 -22   2   8      32699.10      32756.51       591.92 o                         
 -20   2   8      98067.58     100459.31       961.18 o                         
 -18   2   8       3268.42       3425.09       118.39 o                         
 -16   2   8       3312.08       3382.75        91.01 o                         
 -14   2   8      60117.24      59489.00       653.84 o                         
 -12   2   8     136487.47     132906.48      1160.92 o                         
 -10   2   8      67661.77      61505.01       583.31 o                         
  -8   2   8      14266.57      12904.81       223.25 o                         
  -6   2   8      63099.64      61707.04       634.13 o                         
  -4   2   8     276606.00     266610.59      1818.68 o                         
  -2   2   8      62643.16      57984.94       600.37 o                         
   0   2   8       5903.55       6424.36       154.77 o                         
   2   2   8      47013.21      44258.67       429.87 o                         
   4   2   8     165273.00     160237.73      1003.87 o                         
   6   2   8      49792.16      46870.59       374.84 o                         
   8   2   8        379.01        652.73        38.45 o                         
  10   2   8      99267.63     101163.48       726.90 o                         
  12   2   8      66436.33      66084.13       535.34 o                         
  14   2   8      34118.75      33806.25       378.83 o                         
  16   2   8        621.44        675.60        55.71 o                         
  18   2   8      10374.52       8803.84       275.17 o                         
 -25   3   8      30626.20      32324.54       679.37 o                         
 -23   3   8      72232.91      77013.39      1283.09 o                         
 -21   3   8      64214.77      65983.78       759.63 o                         
 -19   3   8       4155.61       4516.71       134.34 o                         
 -17   3   8      75286.48      74818.12       624.53 o                         
 -15   3   8     228263.97     218509.12      2070.66 o                         
 -13   3   8      41687.08      39402.82       569.53 o                         
 -11   3   8      10705.18       9780.70       171.15 o                         
  -9   3   8     113199.08     104965.77      1005.12 o                         
  -7   3   8     140259.19     130900.08      1302.08 o                         
  -5   3   8       1142.08       1265.27        59.09 o                         
  -3   3   8      52545.12      51632.05       499.07 o                         
  -1   3   8     155240.61     151310.66      1147.00 o                         
   1   3   8     222200.72     212396.92      1616.04 o                         
   3   3   8      32391.03      30231.03       255.86 o                         
   5   3   8       9206.71       8851.49       117.19 o                         
   7   3   8      79830.02      77715.51       558.40 o                         
   9   3   8      64509.68      65980.92       460.40 o                         
  11   3   8      41186.70      44445.44       405.40 o                         
  13   3   8       7522.97       7511.23       155.93 o                         
  15   3   8      59712.62      62455.93       688.04 o                         
  17   3   8      42513.73      41485.44      1058.29 o                         
  19   3   8       4719.67       1555.80       209.70 o                         
 -26   4   8      21103.75      20417.22       822.40 o                         
 -24   4   8       4037.04       4343.89       202.43 o                         
 -22   4   8       5766.57       5862.17       180.23 o                         
 -20   4   8      95997.82     101739.41       928.97 o                         
 -18   4   8      55692.80      56346.77       530.13 o                         
 -16   4   8       2358.91       2656.31        80.17 o                         
 -14   4   8      49799.16      49312.98       678.67 o                         
 -12   4   8     130645.65     127152.82      1255.14 o                         
 -10   4   8      41091.74      35127.10       365.57 o                         
  -8   4   8        319.64        477.51        46.57 o                         
  -6   4   8      71037.53      68048.80       671.10 o                         
  -4   4   8     240787.38     229558.00      1680.63 o                         
  -2   4   8     110424.67     103218.06       838.55 o                         
   0   4   8       1981.07       1941.08        81.57 o                         
   2   4   8      65929.25      63350.30       478.99 o                         
   4   4   8     104618.62     101779.08       611.48 o                         
   6   4   8      28744.34      27628.93       260.16 o                         
   8   4   8        433.02        644.97        36.15 o                         
  10   4   8      51027.41      51847.14       401.25 o                         
  12   4   8      88987.51      94150.45       704.82 o                         
  14   4   8      24574.32      26195.96       365.27 o                         
  16   4   8        141.16        213.61        38.80 o                         
  18   4   8      19852.44      17868.73      1424.11 o                         
 -25   5   8      31458.20      29941.22      2245.13 o                         
 -23   5   8      52831.12      54855.32       845.33 o                         
 -21   5   8       9562.37       9666.50       218.74 o                         
 -19   5   8       3823.04       3636.22       102.17 o                         
 -17   5   8      26383.67      26575.52       309.16 o                         
 -15   5   8     111961.73     108282.77       758.66 o                         
 -13   5   8      60380.97      59613.29       682.46 o                         
 -11   5   8       1229.81        956.83        62.88 o                         
  -9   5   8      95305.90      91916.35       691.28 o                         
  -7   5   8     143120.34     140232.66      1263.71 o                         
  -5   5   8     117228.69     115218.28      1027.14 o                         
  -3   5   8      42691.81      41902.55       448.82 o                         
  -1   5   8     182288.44     182083.23      1581.75 o                         
   1   5   8     157049.72     151428.66      1007.93 o                         
   3   5   8     149392.64     150420.83       854.83 o                         
   5   5   8      18573.99      17527.91       201.83 o                         
   7   5   8     175995.97     173102.44      1011.75 o                         
   9   5   8      63787.92      67090.43       465.66 o                         
  11   5   8       1509.59       1948.82        65.81 o                         
  13   5   8       3852.93       4077.93       107.03 o                         
  15   5   8      48986.19      50186.54       512.35 o                         
  17   5   8      16428.13      15606.14       357.92 o                         
 -26   6   8      22627.37      16080.24       811.33 o                         
 -24   6   8       2624.41       3183.74       145.41 o                         
 -22   6   8       5022.66       5136.61       165.95 o                         
 -20   6   8      71310.13      74050.91       726.77 o                         
 -18   6   8      45296.32      46446.57       456.87 o                         
 -16   6   8       1348.99       1415.27        56.44 o                         
 -14   6   8      29935.48      28974.69       329.19 o                         
 -12   6   8     158345.17     154349.44      1259.47 o                         
 -10   6   8      53071.24      50262.46       548.30 o                         
  -8   6   8      27335.70      28007.27       297.01 o                         
  -6   6   8     150967.78     153877.06      1100.96 o                         
  -4   6   8     162668.94     159897.56      1240.49 o                         
  -2   6   8     167897.05     167656.34      1220.98 o                         
   0   6   8      16762.92      16382.37       186.94 o                         
   2   6   8      70575.59      69470.74       437.63 o                         
   4   6   8     175317.86     178142.02      1034.46 o                         
   6   6   8      46850.50      45156.42       375.45 o                         
   8   6   8       4690.36       4631.06        90.08 o                         
  10   6   8      36835.88      38598.77       337.78 o                         
  12   6   8      81541.38      86034.41       774.20 o                         
  14   6   8      21101.05      21451.59       284.42 o                         
  16   6   8       1094.87       1352.90        65.55 o                         
  18   6   8      21312.79      16751.01       475.20 o                         
 -25   7   8       8337.57       7178.20       826.45 o                         
 -23   7   8      22001.45      22650.93       520.93 o                         
 -21   7   8       1926.82       2124.55       101.95 o                         
 -19   7   8        105.95        141.64        35.12 o                         
 -17   7   8       9613.82      10416.52       168.14 o                         
 -15   7   8      77241.10      78102.40       581.99 o                         
 -13   7   8      41335.83      41275.98       518.56 o                         
 -11   7   8      14519.96      16751.83       269.28 o                         
  -9   7   8      30658.23      27851.04       320.11 o                         
  -7   7   8     115026.91     110107.66       780.04 o                         
  -5   7   8      53720.04      54151.41       425.07 o                         
  -3   7   8      26623.33      26711.19       255.73 o                         
  -1   7   8      73973.09      73767.52       540.39 o                         
   1   7   8      36136.14      32418.37       266.41 o                         
   3   7   8      11614.73      10556.00       129.38 o                         
   5   7   8       7749.74       7160.75       117.75 o                         
   7   7   8      91403.41      90936.15       557.22 o                         
   9   7   8      39682.50      42109.28       340.76 o                         
  11   7   8       1718.09       2163.04        67.94 o                         
  13   7   8       8204.91       8378.62       159.48 o                         
  15   7   8      28319.68      29204.13       520.39 o                         
  17   7   8      14576.79      14189.83       638.33 o                         
 -24   8   8       6340.66       6528.46       262.21 o                         
 -22   8   8      18498.75      19249.36       316.39 o                         
 -20   8   8      39334.24      40602.61       446.63 o                         
 -18   8   8      38780.09      40020.13       382.56 o                         
 -16   8   8        659.00        726.82        46.27 o                         
 -14   8   8      55602.94      55451.39       429.37 o                         
 -12   8   8      90998.14      87824.97       885.71 o                         
 -10   8   8      24111.82      22675.18       303.78 o                         
  -8   8   8      13357.92      12970.37       164.76 o                         
  -6   8   8       3585.06       3081.21        77.48 o                         
  -4   8   8     374302.06     377420.44      2118.26 o                         
  -2   8   8      25772.53      24639.19       230.88 o                         
   0   8   8       6208.09       5990.88        98.25 o                         
   2   8   8      23201.03      22108.43       208.42 o                         
   4   8   8      42456.21      41104.84       354.82 o                         
   6   8   8      90190.63      87290.29       523.42 o                         
   8   8   8       5953.57       5996.52        98.37 o                         
  10   8   8      12996.73      13143.07       164.81 o                         
  12   8   8      57381.02      59323.72       575.82 o                         
  14   8   8      23185.45      23731.06       347.37 o                         
  16   8   8        383.03        439.62        40.54 o                         
  18   8   8      10727.72       4654.07       320.85 o                         
 -25   9   8       6731.44       5345.13       956.72 o                         
 -23   9   8      10240.34      10966.85       262.59 o                         
 -21   9   8        750.74        829.84        62.06 o                         
 -19   9   8         24.79        113.50        35.31 o                         
 -17   9   8      13592.64      13595.94       203.72 o                         
 -15   9   8       5247.79       5411.77       107.71 o                         
 -13   9   8      58694.93      58337.55       439.39 o                         
 -11   9   8       1191.72       1358.99        72.14 o                         
  -9   9   8      23874.46      22006.67       244.69 o                         
  -7   9   8      13701.14      12493.96       161.17 o                         
  -5   9   8       9620.06       8429.21       126.51 o                         
  -3   9   8       9649.83      10689.59       145.93 o                         
  -1   9   8      12088.11      10495.14       144.31 o                         
   1   9   8      79088.28      76509.31       543.93 o                         
   3   9   8      13279.94      13015.74       163.58 o                         
   5   9   8      31179.65      31879.57       260.03 o                         
   7   9   8      92386.51      93179.62       571.64 o                         
   9   9   8        646.45        960.91        42.41 o                         
  11   9   8        103.01        175.40        30.99 o                         
  13   9   8       5097.99       5293.97       130.97 o                         
  15   9   8      11420.65      11071.07       231.05 o                         
  17   9   8       8381.29       6112.15       264.54 o                         
 -24  10   8       1759.16       1539.83       116.17 o                         
 -22  10   8       2682.73       2489.61        99.66 o                         
 -20  10   8      26708.63      27228.80       321.50 o                         
 -18  10   8      27096.01      27621.91       311.43 o                         
 -16  10   8       4891.80       5476.35       111.63 o                         
 -14  10   8      36341.11      36314.71       318.94 o                         
 -12  10   8      75543.63      75714.73       548.78 o                         
 -10  10   8       7761.62       7473.74       149.31 o                         
  -8  10   8         65.27        184.78        28.10 o                         
  -6  10   8      10038.69       9130.59       142.55 o                         
  -4  10   8     118754.92     116498.14       770.69 o                         
  -2  10   8      13353.39      14262.16       175.49 o                         
   0  10   8       1052.92       1377.42        51.24 o                         
   2  10   8       3292.03       3295.07        82.74 o                         
   4  10   8      31345.42      30953.22       272.68 o                         
   6  10   8      31735.57      32407.13       283.48 o                         
   8  10   8       1049.76       1180.53        47.48 o                         
  10  10   8       9966.68      10694.67       151.79 o                         
  12  10   8      32663.60      33338.14       370.17 o                         
  14  10   8      23443.09      24219.81       498.31 o                         
  16  10   8        269.54        289.88        43.95 o                         
 -23  11   8      10590.80      10728.57       517.18 o                         
 -21  11   8        108.16        179.54        38.60 o                         
 -19  11   8         35.45         69.81        32.40 o                         
 -17  11   8      13152.80      12464.35       185.26 o                         
 -15  11   8      15330.39      15859.65       196.81 o                         
 -13  11   8      23550.05      23386.03       250.91 o                         
 -11  11   8        536.00        789.31        40.81 o                         
  -9  11   8      25841.90      24351.76       236.16 o                         
  -7  11   8      44046.53      41011.27       386.23 o                         
  -5  11   8       7574.24       7006.61       124.43 o                         
  -3  11   8       3025.47       2975.42        81.08 o                         
  -1  11   8      30696.47      29996.65       290.87 o                         
   1  11   8      25820.63      25425.95       248.48 o                         
   3  11   8       5541.88       5262.38        97.53 o                         
   5  11   8       2358.87       2618.01        69.37 o                         
   7  11   8       4031.01       4712.70        95.50 o                         
   9  11   8      16558.01      17237.28       202.73 o                         
  11  11   8       1633.05       1909.69        70.46 o                         
  13  11   8       7869.70       7254.50       143.18 o                         
  15  11   8       6873.64       6190.91       332.20 o                         
 -22  12   8       4606.66       4529.30       159.51 o                         
 -20  12   8       8486.13       8699.79       160.73 o                         
 -18  12   8      10555.35      10514.50       161.77 o                         
 -16  12   8        815.92        941.63        51.66 o                         
 -14  12   8       4823.48       5059.57       109.05 o                         
 -12  12   8      31068.68      30956.96       297.53 o                         
 -10  12   8      10745.40      10972.58       151.31 o                         
  -8  12   8       1845.48       2126.72        58.01 o                         
  -6  12   8      17545.10      17909.04       205.08 o                         
  -4  12   8      39552.51      41221.82       356.52 o                         
  -2  12   8      12485.01      12634.29       166.71 o                         
   0  12   8        625.69        691.68        37.05 o                         
   2  12   8      13930.46      14240.29       163.08 o                         
   4  12   8      23614.74      23935.26       229.29 o                         
   6  12   8        987.33       1065.47        48.86 o                         
   8  12   8        320.13        542.50        37.50 o                         
  10  12   8       1546.19       1672.53        63.16 o                         
  12  12   8      13238.63      13179.49       211.60 o                         
  14  12   8       5687.78       5621.42       179.03 o                         
  16  12   8         14.59         72.42        48.76 o                         
 -23  13   8      10404.57       7196.21       335.06 o                         
 -21  13   8        752.21        717.96        68.10 o                         
 -19  13   8       5498.21       5679.58       136.80 o                         
 -17  13   8       2782.71       2720.84        79.00 o                         
 -15  13   8       2226.50       2905.11        84.51 o                         
 -13  13   8       2518.50       2654.51        81.65 o                         
 -11  13   8         53.31        166.09        29.91 o                         
  -9  13   8      44525.55      44085.06       358.30 o                         
  -7  13   8       9677.84       9665.21       137.75 o                         
  -5  13   8       4166.03       4303.54        89.74 o                         
  -3  13   8         63.97        152.94        24.93 o                         
  -1  13   8      19026.79      18750.62       195.91 o                         
   1  13   8      11579.52      11895.97       147.08 o                         
   3  13   8       7861.38       7926.58       124.30 o                         
   5  13   8       1165.47       1228.34        50.49 o                         
   7  13   8       1885.14       2197.13        69.00 o                         
   9  13   8       1655.32       2065.28        68.86 o                         
  11  13   8       6184.49       6196.10       117.99 o                         
  13  13   8        855.84        919.96        50.91 o                         
  15  13   8       1074.57        763.42        99.46 o                         
 -22  14   8         40.89         21.24        36.73 o                         
 -20  14   8        453.15        636.71        56.80 o                         
 -18  14   8       9062.84       9534.34       165.44 o                         
 -16  14   8        552.62        493.22        42.91 o                         
 -14  14   8       4459.27       4820.02       119.31 o                         
 -12  14   8      24014.01      24698.67       274.68 o                         
 -10  14   8       5371.49       5658.71       110.79 o                         
  -8  14   8         40.00        146.68        26.54 o                         
  -6  14   8       2050.14       2194.68        63.82 o                         
  -4  14   8      13123.76      13709.03       165.75 o                         
  -2  14   8       3139.09       3267.19        77.74 o                         
   0  14   8        253.61        249.49        29.68 o                         
   2  14   8        407.57        579.79        37.29 o                         
   4  14   8       4725.58       5131.14       102.49 o                         
   6  14   8       2658.29       3229.34        78.25 o                         
   8  14   8       2689.10       2798.43        82.26 o                         
  10  14   8         65.26        100.55        29.73 o                         
  12  14   8       4844.78       4830.62       114.13 o                         
  14  14   8        843.10        608.92        56.14 o                         
 -21  15   8        711.21        577.30       119.51 o                         
 -19  15   8         25.09         88.35        31.80 o                         
 -17  15   8       3846.86       4024.81        94.74 o                         
 -15  15   8        446.22        673.08        46.12 o                         
 -13  15   8       2374.35       2511.70        78.71 o                         
 -11  15   8       4135.43       4602.77        95.20 o                         
  -9  15   8       4227.80       4602.72        99.27 o                         
  -7  15   8       8420.08       7908.84       123.00 o                         
  -5  15   8         79.15        142.84        30.42 o                         
  -3  15   8        445.85        519.17        36.40 o                         
  -1  15   8        180.44        362.86        33.93 o                         
   1  15   8       2778.88       3285.62        83.89 o                         
   3  15   8       1624.19       1887.72        59.51 o                         
   5  15   8         84.28        172.49        30.17 o                         
   7  15   8       5684.35       6197.80       117.99 o                         
   9  15   8        103.05        223.68        35.92 o                         
  11  15   8       3182.27       3214.87        83.24 o                         
  13  15   8         39.88        125.64        36.68 o                         
 -20  16   8         50.90         92.16        40.85 o                         
 -18  16   8        704.21       1007.13        56.88 o                         
 -16  16   8         39.92        114.49        30.04 o                         
 -14  16   8         11.17        102.69        33.09 o                         
 -12  16   8         75.26        183.33        33.61 o                         
 -10  16   8       1567.89       1684.17        62.58 o                         
  -8  16   8        985.65       1210.43        52.09 o                         
  -6  16   8        184.27        310.33        31.57 o                         
  -4  16   8       5785.72       6218.36       112.67 o                         
  -2  16   8        596.85        747.57        43.30 o                         
   0  16   8        319.29        376.94        34.78 o                         
   2  16   8       3115.80       3915.76        94.42 o                         
   4  16   8       4774.42       4976.54        98.95 o                         
   6  16   8        277.50        266.36        33.05 o                         
   8  16   8        224.65        310.02        36.32 o                         
  10  16   8       3655.40       3461.38        86.02 o                         
  12  16   8       3266.60       2482.94       102.05 o                         
 -19  17   8          7.68         40.93        40.20 o                         
 -17  17   8        943.46       1215.67        62.94 o                         
 -15  17   8        212.01        323.32        37.23 o                         
 -13  17   8        513.00        614.53        44.42 o                         
 -11  17   8       3407.95       3737.07        98.19 o                         
  -9  17   8       1623.32       1857.92        66.17 o                         
  -7  17   8       3079.59       3716.98        84.81 o                         
  -5  17   8       2072.97       2338.47        67.84 o                         
  -3  17   8       2409.54       2695.56        75.84 o                         
  -1  17   8       1609.22       1753.98        62.13 o                         
   1  17   8      13852.35      14195.17       195.04 o                         
   3  17   8         13.27        100.26        29.88 o                         
   5  17   8          5.83         85.68        28.28 o                         
   7  17   8        293.76        322.76        36.16 o                         
   9  17   8        321.64        412.06        35.74 o                         
  11  17   8         44.31         60.27        28.72 o                         
 -18  18   8        333.40        275.97        47.44 o                         
 -16  18   8        241.07        157.13        31.75 o                         
 -14  18   8        454.38        492.40        43.28 o                         
 -12  18   8       1938.49       2049.41        72.38 o                         
 -10  18   8        521.99        530.82        43.96 o                         
  -8  18   8          0.82         48.95        28.76 o                         
  -6  18   8          4.08         64.48        30.77 o                         
  -4  18   8       1006.61        877.95        46.97 o                         
  -2  18   8        298.93        374.00        37.81 o                         
   0  18   8       1885.30       1962.02        64.94 o                         
   2  18   8        242.48        340.39        37.46 o                         
   4  18   8       2426.09       2366.70        66.05 o                         
   6  18   8       2396.15       2640.67        76.95 o                         
   8  18   8        827.41        666.95        40.60 o                         
  10  18   8       2092.91       1881.31        86.20 o                         
 -17  19   8        187.78        175.57        39.95 o                         
 -15  19   8         34.67         86.09        33.57 o                         
 -13  19   8       1861.64       1748.51        66.74 o                         
 -11  19   8         50.21         68.80        30.55 o                         
  -9  19   8        311.41        339.00        37.51 o                         
  -7  19   8       6588.17       6828.46       132.44 o                         
  -5  19   8        482.75        704.69        45.63 o                         
  -3  19   8       5013.24       4940.02       101.32 o                         
  -1  19   8       1079.49       1259.36        55.04 o                         
   1  19   8      11211.39      11355.95       159.28 o                         
   3  19   8        257.82        328.85        35.60 o                         
   5  19   8        122.09        135.55        30.00 o                         
   7  19   8        435.34        462.43        37.24 o                         
   9  19   8        274.37        212.71        34.80 o                         
 -16  20   8        868.49        568.58        64.42 o                         
 -14  20   8       1015.29        991.75        53.11 o                         
 -12  20   8       8618.02       8735.46       150.62 o                         
 -10  20   8       2981.13       3059.01        87.15 o                         
  -8  20   8        770.01        701.91        47.09 o                         
  -6  20   8       1991.44       2020.72        70.48 o                         
  -4  20   8       3057.77       3233.09        85.73 o                         
  -2  20   8       5804.86       6163.76       112.10 o                         
   0  20   8         55.98         76.08        29.44 o                         
   2  20   8        321.21        267.66        33.97 o                         
   4  20   8         82.21        156.64        29.34 o                         
   6  20   8       1563.63       1562.78        82.21 o                         
   8  20   8       2031.35       1630.58       107.67 o                         
 -15  21   8       2710.90       2040.52       552.60 o                         
 -13  21   8      12316.66      12476.84       292.73 o                         
 -11  21   8       1194.12       1265.13        60.44 o                         
  -9  21   8       1207.75       1348.44        55.47 o                         
  -7  21   8       3441.30       3680.34        87.32 o                         
  -5  21   8       3572.86       3870.44        92.73 o                         
  -3  21   8        392.76        357.53        34.25 o                         
  -1  21   8       9563.92       9026.19       212.35 o                         
   1  21   8      15577.93      15658.15       276.86 o                         
   3  21   8       8251.75       9087.37       183.96 o                         
   5  21   8        260.12        189.19        43.91 o                         
   7  21   8      13342.98       9496.36       332.80 o                         
 -12  22   8       7193.49       5515.78       253.19 o                         
 -10  22   8      10650.73      10491.55       293.05 o                         
  -8  22   8        386.27        474.91        37.52 o                         
  -6  22   8       5955.10       6188.52       147.30 o                         
  -4  22   8      10706.47      11550.18       284.53 o                         
  -2  22   8       2586.36       2591.31        79.36 o                         
   0  22   8       2327.68       2142.44        90.16 o                         
   2  22   8       2052.05       1992.66       178.22 o                         
   4  22   8       2495.08       1346.41       172.17 o                         
  -9  23   8       7361.65       6246.96       364.66 o                         
  -7  23   8       4777.68       4326.54       227.84 o                         
  -5  23   8       3549.10       3022.77       161.82 o                         
  -3  23   8        458.49        436.64        62.15 o                         
  -1  23   8       6868.79       5818.72       643.65 o                         
   1  23   8       9813.08       7252.37       707.15 o                         
  -6  24   8       1811.03       1377.25       152.99 o                         
 -27   1   9          1.71         14.42        34.63 o                         
 -25   1   9         98.50        234.93        61.02 o                         
 -23   1   9       1994.20       2328.18       119.14 o                         
 -21   1   9         77.98         99.81        49.26 o                         
 -19   1   9         12.90        115.71        36.28 o                         
 -17   1   9        106.67        234.79        32.33 o                         
 -15   1   9       1544.36       1629.05        81.86 o                         
 -13   1   9        255.76        435.87        43.69 o                         
 -11   1   9       6323.47       6593.01       146.49 o                         
  -9   1   9       5155.69       5411.59       155.95 o                         
  -7   1   9         13.58        145.87        30.18 o                         
  -5   1   9      17594.23      18190.93       276.05 o                         
  -3   1   9       7298.54       7430.57       157.78 o                         
  -1   1   9         82.68        239.65        38.06 o                         
   1   1   9       1300.85       1710.72        55.13 o                         
   3   1   9          4.38        126.45        19.86 o                         
   5   1   9       5160.99       5371.30        96.01 o                         
   7   1   9       7540.77       7913.33       111.88 o                         
   9   1   9       3722.62       3759.84        87.11 o                         
  11   1   9       7778.22       7470.31       132.05 o                         
  13   1   9        416.80        487.25        44.18 o                         
  15   1   9         17.10        154.42        36.26 o                         
  17   1   9         42.18         78.55        31.69 o                         
 -26   2   9         82.47        172.06        47.53 o                         
 -24   2   9        640.17        613.44        74.94 o                         
 -22   2   9        183.88        294.50        54.54 o                         
 -20   2   9       2027.01       2409.95        99.10 o                         
 -18   2   9      26476.58      25977.26       294.77 o                         
 -16   2   9       2728.44       2701.11        78.83 o                         
 -14   2   9        854.74        784.94        61.95 o                         
 -12   2   9        109.59        344.22        36.78 o                         
 -10   2   9      13450.68      13887.33       216.22 o                         
  -8   2   9        541.59        600.64        50.08 o                         
  -6   2   9      14662.44      13171.73       220.58 o                         
  -4   2   9       5866.94       5803.27       125.52 o                         
  -2   2   9      27120.21      28331.67       354.76 o                         
   0   2   9      15651.57      16893.43       261.99 o                         
   2   2   9      15732.39      16023.74       165.03 o                         
   4   2   9      12359.32      12158.50       136.30 o                         
   6   2   9        144.59        259.08        33.71 o                         
   8   2   9        416.26        442.68        33.45 o                         
  10   2   9        642.07        709.13        47.55 o                         
  12   2   9        215.14        461.86        43.79 o                         
  14   2   9       2285.80       2498.39        86.90 o                         
  16   2   9        166.58        244.01        40.56 o                         
  18   2   9        180.88         64.06       104.73 o                         
 -27   3   9       1235.34        954.47       101.82 o                         
 -25   3   9       1175.62       1299.11        97.07 o                         
 -23   3   9      10981.52      11821.36       272.76 o                         
 -21   3   9       1419.92       1499.34        83.99 o                         
 -19   3   9      10592.74      11408.39       204.14 o                         
 -17   3   9       1987.97       2054.73        74.57 o                         
 -15   3   9        429.80        705.57        57.22 o                         
 -13   3   9       9448.89       9898.83       191.95 o                         
 -11   3   9       1772.49       2176.39        74.15 o                         
  -9   3   9      16847.20      18364.29       257.55 o                         
  -7   3   9       2338.37       2151.25        91.03 o                         
  -5   3   9      13035.41      11839.27       203.33 o                         
  -3   3   9      24351.46      26105.06       353.38 o                         
  -1   3   9        343.36        333.01        35.03 o                         
   1   3   9        403.20        405.32        26.41 o                         
   3   3   9       3771.72       3818.51        69.16 o                         
   5   3   9         36.20        173.41        24.43 o                         
   7   3   9       9728.02      10224.71       135.94 o                         
   9   3   9        870.86       1154.16        53.27 o                         
  11   3   9       2999.04       3614.61        96.07 o                         
  13   3   9       3517.68       3279.72        98.72 o                         
  15   3   9       3469.00       3470.84       104.26 o                         
  17   3   9       2086.84       1858.84        83.49 o                         
 -26   4   9       1899.83       1783.65       111.43 o                         
 -24   4   9         10.32        119.39        50.93 o                         
 -22   4   9        461.70        689.87        62.80 o                         
 -20   4   9      17469.54      17700.52       356.63 o                         
 -18   4   9      35832.68      36246.30       392.70 o                         
 -16   4   9         80.42        162.33        29.56 o                         
 -14   4   9      23399.13      24265.44       407.27 o                         
 -12   4   9      29325.84      27206.61       369.77 o                         
 -10   4   9      11597.34      10499.27       164.20 o                         
  -8   4   9       3045.46       2971.39        88.37 o                         
  -6   4   9       8340.71       7280.19       175.43 o                         
  -4   4   9      89442.94      90118.13       778.61 o                         
  -2   4   9      21594.38      21882.06       288.05 o                         
   0   4   9        481.42        612.83        36.09 o                         
   2   4   9      10311.17      10350.46       120.84 o                         
   4   4   9      33882.68      32711.85       261.28 o                         
   6   4   9      13903.43      14025.99       159.59 o                         
   8   4   9       1300.15       1405.99        49.61 o                         
  10   4   9       2962.01       3305.45        83.46 o                         
  12   4   9       3531.93       3632.53       102.08 o                         
  14   4   9       2387.91       2686.16        95.76 o                         
  16   4   9          1.01         44.25        29.97 o                         
  18   4   9       2761.47       1469.71       756.33 o                         
 -25   5   9      15458.45      15392.90       519.95 o                         
 -23   5   9       5585.68       6071.51       218.94 o                         
 -21   5   9       2067.09       2280.52        97.45 o                         
 -19   5   9      12582.69      13279.78       209.29 o                         
 -17   5   9      38723.93      38903.73       370.02 o                         
 -15   5   9      24621.64      24899.17       272.21 o                         
 -13   5   9       2227.38       2635.18       108.33 o                         
 -11   5   9       9346.21       8676.54       171.03 o                         
  -9   5   9      49229.27      51704.66       434.35 o                         
  -7   5   9      37647.96      37217.47       365.18 o                         
  -5   5   9       3237.49       3468.78       103.25 o                         
  -3   5   9      13756.33      14261.38       198.42 o                         
  -1   5   9       6459.53       5777.47       109.64 o                         
   1   5   9      44129.34      42581.21       342.50 o                         
   3   5   9       7937.29       8426.43       114.64 o                         
   5   5   9      11029.67      11226.83       150.08 o                         
   7   5   9      28581.46      28533.36       245.95 o                         
   9   5   9      24074.21      25800.32       255.44 o                         
  11   5   9       1051.65        985.67        49.56 o                         
  13   5   9       6482.30       7125.82       145.15 o                         
  15   5   9      16554.41      17464.68       259.13 o                         
  17   5   9       1066.42        510.50       114.49 o                         
 -26   6   9       5721.41       4252.64       245.68 o                         
 -24   6   9       1259.19       1311.87        94.85 o                         
 -22   6   9       5114.42       5364.77       146.70 o                         
 -20   6   9       4480.51       4893.41       139.81 o                         
 -18   6   9      25314.17      25526.42       290.15 o                         
 -16   6   9       9287.27       8981.60       141.48 o                         
 -14   6   9      15375.92      14531.58       212.41 o                         
 -12   6   9      97040.46      96297.13       924.46 o                         
 -10   6   9      57974.45      56700.91       513.19 o                         
  -8   6   9        165.18        387.56        31.95 o                         
  -6   6   9      71190.16      70512.36       508.56 o                         
  -4   6   9      82326.53      82853.23       565.44 o                         
  -2   6   9      25597.55      24607.98       229.69 o                         
   0   6   9       1871.69       1900.67        50.11 o                         
   2   6   9      20507.64      19892.80       184.14 o                         
   4   6   9      45693.20      46276.11       361.33 o                         
   6   6   9      29244.10      30484.27       257.88 o                         
   8   6   9       6872.58       7099.68       114.59 o                         
  10   6   9      10479.91      10604.51       152.38 o                         
  12   6   9      12577.78      13187.28       195.20 o                         
  14   6   9       3262.23       3898.02       102.69 o                         
  16   6   9        300.11        312.37        35.53 o                         
 -25   7   9      21466.75      20516.61      1561.13 o                         
 -23   7   9      14832.67      15729.69       424.73 o                         
 -21   7   9        184.91        286.06        48.31 o                         
 -19   7   9      12936.50      13079.66       196.24 o                         
 -17   7   9      61556.86      60412.09       495.17 o                         
 -15   7   9       8816.81       9052.74       139.68 o                         
 -13   7   9       9611.56      10139.64       191.34 o                         
 -11   7   9       1149.00       1100.73        64.51 o                         
  -9   7   9      27761.53      27419.58       290.90 o                         
  -7   7   9     125381.39     121580.03       832.67 o                         
  -5   7   9       6372.13       6425.67       105.73 o                         
  -3   7   9       3333.02       3090.42        65.58 o                         
  -1   7   9      33472.58      32229.82       261.91 o                         
   1   7   9      34119.69      34129.59       266.97 o                         
   3   7   9        537.67        481.17        30.52 o                         
   5   7   9      29410.75      28037.19       234.18 o                         
   7   7   9      23326.86      25117.19       230.89 o                         
   9   7   9      25105.91      26125.89       253.87 o                         
  11   7   9       2620.81       2581.03        76.34 o                         
  13   7   9      16226.55      16056.11       231.65 o                         
  15   7   9      21978.28      22126.01       275.50 o                         
  17   7   9      10905.78       9522.03       355.74 o                         
 -24   8   9        191.24        143.99        43.63 o                         
 -22   8   9      19196.63      19628.77       337.05 o                         
 -20   8   9      24144.09      24844.56       293.69 o                         
 -18   8   9      28014.16      28309.11       321.75 o                         
 -16   8   9         11.87        124.49        29.12 o                         
 -14   8   9      29196.19      28902.57       269.12 o                         
 -12   8   9      95491.53      94321.62       900.27 o                         
 -10   8   9        644.43        687.85        48.40 o                         
  -8   8   9         50.21        121.93        26.89 o                         
  -6   8   9       1902.54       1803.65        56.84 o                         
  -4   8   9     236912.16     242006.83      1330.28 o                         
  -2   8   9      69332.30      69652.58       482.25 o                         
   0   8   9        384.16        463.77        31.26 o                         
   2   8   9      43438.24      44982.62       359.22 o                         
   4   8   9      66683.12      66305.88       447.97 o                         
   6   8   9      12438.98      13781.36       154.77 o                         
   8   8   9      16842.45      17142.34       184.93 o                         
  10   8   9      24977.81      26507.68       261.85 o                         
  12   8   9      38600.43      38171.54       477.86 o                         
  14   8   9      10193.16      11159.90       200.73 o                         
  16   8   9       3038.68       2691.42       170.14 o                         
 -25   9   9      29705.74      21172.60      2479.29 o                         
 -23   9   9      21210.92      21206.58       470.05 o                         
 -21   9   9       8178.79       8517.63       171.72 o                         
 -19   9   9       7807.53       7695.05       147.38 o                         
 -17   9   9      34770.23      37201.94       348.11 o                         
 -15   9   9      66222.09      67575.64       505.89 o                         
 -13   9   9      17387.20      17618.44       205.56 o                         
 -11   9   9       1964.82       1937.36        78.59 o                         
  -9   9   9     104154.92     100115.88       739.96 o                         
  -7   9   9      40945.18      37884.58       347.47 o                         
  -5   9   9        575.41        895.96        42.35 o                         
  -3   9   9       8458.80       8126.10       123.63 o                         
  -1   9   9      27674.16      26721.29       254.45 o                         
   1   9   9      34222.88      33675.58       296.45 o                         
   3   9   9       1104.18       1057.44        41.91 o                         
   5   9   9      21992.81      22820.33       225.70 o                         
   7   9   9      15620.38      17501.02       190.05 o                         
   9   9   9      36567.61      36453.79       317.09 o                         
  11   9   9       3379.61       3365.11        93.00 o                         
  13   9   9      10581.40      10427.16       187.75 o                         
  15   9   9      12228.81      10831.16       288.04 o                         
 -24  10   9         13.64         34.85        58.61 o                         
 -22  10   9      22352.43      23387.94       351.86 o                         
 -20  10   9      43639.83      45657.74       456.15 o                         
 -18  10   9      13374.69      14463.71       204.98 o                         
 -16  10   9        135.89        192.26        32.39 o                         
 -14  10   9      38133.71      38378.47       343.64 o                         
 -12  10   9      79992.21      81583.77       627.28 o                         
 -10  10   9      42211.69      41335.77       363.08 o                         
  -8  10   9       8981.30       9520.65       153.28 o                         
  -6  10   9      78549.80      75107.19       556.57 o                         
  -4  10   9     173016.62     169695.72      1100.29 o                         
  -2  10   9      65063.51      64974.48       501.50 o                         
   0  10   9       3310.50       3448.02        81.35 o                         
   2  10   9      53717.25      53050.67       406.98 o                         
   4  10   9      43136.90      42836.55       324.76 o                         
   6  10   9      26134.01      27125.00       251.13 o                         
   8  10   9        458.77        485.05        35.08 o                         
  10  10   9      45177.55      46417.88       402.08 o                         
  12  10   9      21435.57      22746.24       293.08 o                         
  14  10   9      16477.39      16987.52       327.35 o                         
  16  10   9        751.70        699.93        67.26 o                         
 -23  11   9      41385.95      42153.52      1548.47 o                         
 -21  11   9       4330.11       4640.95       123.44 o                         
 -19  11   9        768.98        899.19        53.38 o                         
 -17  11   9      40599.88      44068.90       404.21 o                         
 -15  11   9      50469.00      51632.87       423.07 o                         
 -13  11   9      23297.34      23216.35       248.94 o                         
 -11  11   9       8354.49       8489.39       121.51 o                         
  -9  11   9      82655.26      79970.09       539.63 o                         
  -7  11   9      42420.06      40450.31       369.15 o                         
  -5  11   9        614.47        670.42        41.95 o                         
  -3  11   9      39912.35      41029.62       370.75 o                         
  -1  11   9      35929.00      34832.25       305.24 o                         
   1  11   9      78582.13      75973.09       495.33 o                         
   3  11   9        475.09        534.76        35.14 o                         
   5  11   9       5373.41       5839.61       106.29 o                         
   7  11   9      60167.62      61017.98       442.93 o                         
   9  11   9      50011.22      53656.17       435.17 o                         
  11  11   9       8349.42       7737.18       139.21 o                         
  13  11   9       2448.49       2652.19        85.09 o                         
  15  11   9      14001.86      13641.95       597.59 o                         
 -24  12   9          8.38         30.31        42.27 o                         
 -22  12   9       7734.27       7896.11       309.56 o                         
 -20  12   9      39429.45      40974.54       494.73 o                         
 -18  12   9      11583.32      12647.92       187.56 o                         
 -16  12   9        259.12        381.85        40.56 o                         
 -14  12   9      40314.79      39624.10       387.08 o                         
 -12  12   9      42027.05      42907.33       358.03 o                         
 -10  12   9       9300.03       9484.23       135.74 o                         
  -8  12   9        550.99        741.87        38.74 o                         
  -6  12   9      22713.16      22668.50       228.53 o                         
  -4  12   9      76182.76      75281.07       520.88 o                         
  -2  12   9      90176.52      90876.46       598.02 o                         
   0  12   9        102.19        233.19        27.61 o                         
   2  12   9      33347.13      34452.02       282.32 o                         
   4  12   9      97040.20      99979.44       647.73 o                         
   6  12   9      20192.08      21316.75       232.40 o                         
   8  12   9       1241.17       1271.00        52.15 o                         
  10  12   9      24410.02      24999.94       286.23 o                         
  12  12   9      55639.96      56011.84       660.03 o                         
  14  12   9       7698.67       7929.44       214.31 o                         
 -23  13   9      23620.43      14839.98       384.78 o                         
 -21  13   9      13771.12      14523.31       262.97 o                         
 -19  13   9       2259.74       2578.59        84.51 o                         
 -17  13   9      23290.91      25953.95       329.62 o                         
 -15  13   9      60487.52      60486.30       522.55 o                         
 -13  13   9      27155.53      26926.22       287.48 o                         
 -11  13   9      17905.16      17628.11       209.31 o                         
  -9  13   9      42295.93      41480.66       341.65 o                         
  -7  13   9      57131.74      56780.43       407.41 o                         
  -5  13   9       3205.23       3252.75        72.95 o                         
  -3  13   9      32812.24      32539.67       287.58 o                         
  -1  13   9      65522.98      65673.20       453.62 o                         
   1  13   9      25820.22      26761.57       257.51 o                         
   3  13   9      11766.00      11940.25       158.90 o                         
   5  13   9      13567.06      14362.34       175.78 o                         
   7  13   9      71590.91      72300.63       555.35 o                         
   9  13   9      40505.21      41490.74       377.43 o                         
  11  13   9      10263.39      10236.18       164.82 o                         
  13  13   9        607.97        651.26        48.09 o                         
 -22  14   9      22773.42      20681.60      1037.87 o                         
 -20  14   9      21796.16      23230.58       343.49 o                         
 -18  14   9      20841.69      23483.13       288.92 o                         
 -16  14   9       2527.53       2385.96        81.11 o                         
 -14  14   9      15990.34      16727.54       235.66 o                         
 -12  14   9      25118.57      27751.67       291.21 o                         
 -10  14   9      19609.31      19746.59       234.71 o                         
  -8  14   9       3658.20       3647.65        86.54 o                         
  -6  14   9      49355.16      49141.58       392.16 o                         
  -4  14   9      56246.65      56168.08       416.27 o                         
  -2  14   9      40391.87      40442.04       337.65 o                         
   0  14   9      10286.83      10145.05       142.92 o                         
   2  14   9      47622.18      47018.07       364.49 o                         
   4  14   9      76551.19      77694.93       586.52 o                         
   6  14   9      24966.73      26317.45       262.71 o                         
   8  14   9       1940.56       1652.05        62.32 o                         
  10  14   9      32036.50      33071.12       409.14 o                         
  12  14   9      50098.54      53945.84       562.30 o                         
  14  14   9      13461.49      11466.79       408.49 o                         
 -21  15   9       8544.77       6286.09       787.89 o                         
 -19  15   9       4402.78       4482.83       116.41 o                         
 -17  15   9      35476.20      37942.06       385.38 o                         
 -15  15   9      86546.67      89050.09       739.49 o                         
 -13  15   9       7095.01       7515.93       142.67 o                         
 -11  15   9       9055.14       9074.70       148.04 o                         
  -9  15   9      28273.04      29332.39       303.08 o                         
  -7  15   9      86112.05      86481.65       592.92 o                         
  -5  15   9       6621.44       6515.43       113.01 o                         
  -3  15   9       5860.03       6150.16       117.04 o                         
  -1  15   9      71244.59      72282.44       504.51 o                         
   1  15   9      36523.22      38712.12       333.33 o                         
   3  15   9       9310.82      10365.21       143.50 o                         
   5  15   9      18772.12      19494.88       223.95 o                         
   7  15   9      69446.24      73249.27       589.81 o                         
   9  15   9      32794.05      33115.17       423.78 o                         
  11  15   9       1666.02       1745.97        60.02 o                         
  13  15   9       4204.50       3572.33       421.08 o                         
 -20  16   9      44319.82      45673.62      2397.43 o                         
 -18  16   9      19731.51      21264.95       275.47 o                         
 -16  16   9        363.26        433.63        40.24 o                         
 -14  16   9      46808.27      48118.85       439.02 o                         
 -12  16   9      40764.34      42954.59       404.62 o                         
 -10  16   9      20982.49      22331.11       262.62 o                         
  -8  16   9       3016.07       3022.16        81.47 o                         
  -6  16   9      71579.23      72203.97       520.30 o                         
  -4  16   9      93274.34      96042.01       629.46 o                         
  -2  16   9      34721.32      36775.27       326.97 o                         
   0  16   9       1852.08       2013.68        67.74 o                         
   2  16   9      42004.05      44884.96       381.66 o                         
   4  16   9      54125.96      56861.59       471.96 o                         
   6  16   9      31368.51      32973.61       331.63 o                         
   8  16   9        958.06       1017.14        48.93 o                         
  10  16   9      43789.34      42949.08       835.12 o                         
  12  16   9      62594.48      52077.34      3023.95 o                         
 -19  17   9       6776.57       7057.53       213.73 o                         
 -17  17   9      32101.88      33118.70       528.24 o                         
 -15  17   9      56233.54      58333.21       543.80 o                         
 -13  17   9      14325.47      14575.73       207.45 o                         
 -11  17   9       6897.44       7044.85       135.47 o                         
  -9  17   9      76866.06      75742.90       604.92 o                         
  -7  17   9      72404.36      74172.34       563.99 o                         
  -5  17   9       4758.92       5341.27       104.97 o                         
  -3  17   9      31158.64      32282.90       293.00 o                         
  -1  17   9      24069.21      26302.54       261.82 o                         
   1  17   9      30947.17      32602.68       316.55 o                         
   3  17   9       6982.57       6829.18       123.55 o                         
   5  17   9      21066.46      21801.99       236.15 o                         
   7  17   9      56574.29      58116.04       520.45 o                         
   9  17   9      27487.89      28033.54       582.72 o                         
  11  17   9        119.47        113.56        32.71 o                         
 -18  18   9      15698.63      13893.68       648.82 o                         
 -16  18   9        289.18        263.15        36.51 o                         
 -14  18   9      44007.73      45954.86       449.12 o                         
 -12  18   9      66015.13      67316.13       560.23 o                         
 -10  18   9      12778.39      13174.91       193.45 o                         
  -8  18   9       5382.22       5611.84       117.45 o                         
  -6  18   9      43325.86      44983.33       402.04 o                         
  -4  18   9      63575.18      65250.53       507.57 o                         
  -2  18   9      37907.66      39399.34       360.00 o                         
   0  18   9       3384.39       3677.23        88.71 o                         
   2  18   9      66567.88      66339.16       564.68 o                         
   4  18   9      66441.80      70326.16       554.01 o                         
   6  18   9      11640.97      12304.69       247.15 o                         
   8  18   9       1117.01       1059.35        55.72 o                         
  10  18   9      17752.52      16379.38       496.84 o                         
 -17  19   9      28354.69      26866.18       817.23 o                         
 -15  19   9      27030.25      27385.01       409.29 o                         
 -13  19   9       2756.90       2835.65        83.77 o                         
 -11  19   9       1202.29       1211.05        57.72 o                         
  -9  19   9      32968.15      34380.02       364.41 o                         
  -7  19   9      68335.55      69477.73       587.25 o                         
  -5  19   9       6424.27       6539.47       115.21 o                         
  -3  19   9       7934.57       7671.43       124.65 o                         
  -1  19   9      57946.77      59151.64       471.22 o                         
   1  19   9      41280.20      42073.90       401.78 o                         
   3  19   9        448.14        631.01        40.60 o                         
   5  19   9      11011.64      10832.63       277.26 o                         
   7  19   9      63399.55      60877.84      1379.11 o                         
   9  19   9      30989.42      30357.46      1744.60 o                         
 -16  20   9       3625.80       2855.24       115.27 o                         
 -14  20   9      18970.43      19225.59       269.82 o                         
 -12  20   9      45952.96      47494.35       553.74 o                         
 -10  20   9      30818.39      30786.82       328.82 o                         
  -8  20   9         70.39        131.26        29.99 o                         
  -6  20   9      36322.84      38547.39       385.15 o                         
  -4  20   9      59321.36      62152.41       684.17 o                         
  -2  20   9      22121.60      22387.91       311.05 o                         
   0  20   9       1988.68       2127.71        64.85 o                         
   2  20   9      37118.56      37390.15       553.96 o                         
   4  20   9      37144.93      36383.45       987.90 o                         
   6  20   9      10194.55       9006.26       305.00 o                         
   8  20   9         35.18         36.32        45.38 o                         
 -15  21   9      20358.75      12779.57       459.81 o                         
 -13  21   9       4629.94       4451.23       125.05 o                         
 -11  21   9       2724.42       2822.30        90.50 o                         
  -9  21   9      26735.37      27740.15       303.72 o                         
  -7  21   9      35764.27      37628.92       394.65 o                         
  -5  21   9       7365.58       7852.86       135.11 o                         
  -3  21   9       5286.00       5882.18       104.81 o                         
  -1  21   9      40327.48      40935.91       510.44 o                         
   1  21   9      43271.30      41940.55       863.31 o                         
   3  21   9       5308.04       4615.85       328.54 o                         
   5  21   9      13251.98      10010.69      1036.22 o                         
 -12  22   9      34133.91      27948.74       707.87 o                         
 -10  22   9       8878.36       8916.33       207.21 o                         
  -8  22   9       2080.69       2268.51        77.23 o                         
  -6  22   9      25609.26      26064.48       680.88 o                         
  -4  22   9      33864.81      34684.86       691.98 o                         
  -2  22   9      11834.46      11580.41       291.45 o                         
   0  22   9        827.80        953.86        54.11 o                         
   2  22   9      10953.40       8697.93       874.94 o                         
  -9  23   9      11061.39       8817.83       664.13 o                         
  -7  23   9      18161.69      15031.47       607.60 o                         
  -5  23   9       3401.26       2757.97       109.06 o                         
  -3  23   9       7035.78       5357.10       568.12 o                         
  -1  23   9      18887.46      12845.02      1515.15 o                         
 -26   0  10      10814.09      12497.07       398.95 o                         
 -24   0  10        165.79        315.44        83.57 o                         
 -22   0  10      53495.45      54980.49      1214.42 o                         
 -20   0  10      28714.57      29243.26       582.26 o                         
 -18   0  10       6646.18       6951.12       212.61 o                         
 -16   0  10        511.68        700.50        56.66 o                         
 -14   0  10     111086.01     111111.35      1483.86 o                         
 -12   0  10      96109.73      87828.07      1112.14 o                         
 -10   0  10      15944.20      17932.75       334.21 o                         
  -8   0  10      16594.26      14685.07       309.45 o                         
  -6   0  10      18622.16      15059.50       331.63 o                         
  -4   0  10      99340.47      95033.48      1250.82 o                         
  -2   0  10     154016.28     154849.77      1671.86 o                         
   0   0  10      37490.04      36388.24       387.77 o                         
   2   0  10     112099.33     107051.46       891.51 o                         
   4   0  10     174461.83     174579.16      1475.54 o                         
   6   0  10      49841.05      51823.32       524.23 o                         
   8   0  10        923.72        981.44        70.16 o                         
  10   0  10      74838.12      78404.75       828.70 o                         
  12   0  10      69338.81      70941.33       948.59 o                         
  14   0  10      17990.61      19922.34       402.43 o                         
  16   0  10       1299.88       1331.77        82.57 o                         
 -27   1  10       5802.82       5010.77       226.40 o                         
 -25   1  10      30520.98      34898.68       606.83 o                         
 -23   1  10       9665.42       9951.77       307.97 o                         
 -21   1  10       4745.24       4864.33       158.23 o                         
 -19   1  10       5962.92       5810.26       144.91 o                         
 -17   1  10      71303.67      70539.27       568.37 o                         
 -15   1  10      57853.43      56510.12       629.28 o                         
 -13   1  10      12417.10      12216.12       199.90 o                         
 -11   1  10       1143.31       2078.45        76.46 o                         
  -9   1  10     130436.81     119866.98       956.95 o                         
  -7   1  10     308775.28     295553.59      2100.19 o                         
  -5   1  10      27670.17      27128.66       360.23 o                         
  -3   1  10      67805.62      64351.30       608.29 o                         
  -1   1  10     108747.10     101355.25       690.52 o                         
   1   1  10      81984.65      81258.29       507.53 o                         
   3   1  10       6853.30       7467.94       104.48 o                         
   5   1  10      42165.88      40540.48       342.87 o                         
   7   1  10      99582.56     101802.41       623.92 o                         
   9   1  10      42455.03      43630.72       367.30 o                         
  11   1  10       5780.97       6177.84       126.74 o                         
  13   1  10      27869.27      29229.91       337.85 o                         
  15   1  10      46565.06      48042.59       534.65 o                         
  17   1  10      13815.92      11751.33       400.91 o                         
 -26   2  10      25016.27      26807.40       486.91 o                         
 -24   2  10       2922.21       2888.45       135.23 o                         
 -22   2  10      69730.84      71986.07      1074.10 o                         
 -20   2  10      84043.98      85806.40       879.98 o                         
 -18   2  10      15474.05      15137.84       222.53 o                         
 -16   2  10      13862.20      13874.95       203.46 o                         
 -14   2  10     117432.44     111611.23      1052.60 o                         
 -12   2  10     148209.31     140851.08      1112.77 o                         
 -10   2  10       2565.01       2399.59        75.63 o                         
  -8   2  10      78900.55      78357.91       615.84 o                         
  -6   2  10     142615.31     141245.50      1165.85 o                         
  -4   2  10      60213.14      55376.27       530.23 o                         
  -2   2  10      52496.11      50761.27       453.93 o                         
   0   2  10       4428.69       4115.96        73.65 o                         
   2   2  10     125321.49     122019.71       672.87 o                         
   4   2  10     140084.23     140199.59       837.54 o                         
   6   2  10      55431.45      54915.79       396.03 o                         
   8   2  10      10460.07      11118.44       152.68 o                         
  10   2  10      55103.62      57817.94       479.69 o                         
  12   2  10      69102.63      71052.97       613.10 o                         
  14   2  10      25173.07      25678.74       322.77 o                         
  16   2  10      15011.74      14345.08       306.50 o                         
 -27   3  10       7834.31       6401.79       232.71 o                         
 -25   3  10      50242.39      56021.92       915.43 o                         
 -23   3  10      34874.02      35997.00       608.58 o                         
 -21   3  10       1661.98       1885.90        97.56 o                         
 -19   3  10       3473.04       3899.62       115.22 o                         
 -17   3  10      67449.34      68995.73       579.11 o                         
 -15   3  10      73615.34      71809.06       689.51 o                         
 -13   3  10       7725.25       7706.48       151.48 o                         
 -11   3  10      61107.13      59096.52       533.68 o                         
  -9   3  10     220895.25     219753.67      1774.52 o                         
  -7   3  10      90361.24      83580.91       686.91 o                         
  -5   3  10       8766.64       8104.32       163.55 o                         
  -3   3  10     104696.26     104121.20       790.96 o                         
  -1   3  10     204989.97     204017.73      1181.64 o                         
   1   3  10       3262.24       2447.25        54.93 o                         
   3   3  10       2888.78       3157.02        66.25 o                         
   5   3  10      81864.53      82290.62       539.81 o                         
   7   3  10     146178.12     146026.12       901.38 o                         
   9   3  10      38437.04      42255.96       362.40 o                         
  11   3  10       6839.90       6927.20       137.69 o                         
  13   3  10      32666.14      33198.06       353.82 o                         
  15   3  10      51582.99      51544.30       844.55 o                         
  17   3  10      18716.36      15654.13       875.36 o                         
 -26   4  10      12935.77      13586.22       354.36 o                         
 -24   4  10        629.40        567.24        66.88 o                         
 -22   4  10      68244.77      72706.80       958.42 o                         
 -20   4  10     104598.96     107210.16      1147.69 o                         
 -18   4  10      32151.62      33642.69       368.09 o                         
 -16   4  10       5471.21       5389.26       109.63 o                         
 -14   4  10     102152.64     101760.33      1081.40 o                         
 -12   4  10     139600.70     133724.59      1679.92 o                         
 -10   4  10      14494.10      12052.54       165.25 o                         
  -8   4  10       2361.40       2210.30        63.80 o                         
  -6   4  10     186465.70     181585.45      1146.30 o                         
  -4   4  10     278586.47     278336.97      1693.01 o                         
  -2   4  10      71386.15      71710.30       469.89 o                         
   0   4  10      25937.95      28095.31       230.27 o                         
   2   4  10     215986.33     215197.53      1106.93 o                         
   4   4  10     129588.84     124402.60       737.15 o                         
   6   4  10      21072.33      19762.00       182.77 o                         
   8   4  10      11683.38      12219.07       153.65 o                         
  10   4  10      35551.17      37837.04       353.69 o                         
  12   4  10      57313.69      59424.21       516.88 o                         
  14   4  10      17856.81      17759.56       244.92 o                         
  16   4  10      10693.97       9859.16       462.99 o                         
 -25   5  10      19576.57      20833.59       623.76 o                         
 -23   5  10      57412.70      61087.28       753.36 o                         
 -21   5  10      13398.71      13944.91       256.29 o                         
 -19   5  10      18388.27      20354.86       272.24 o                         
 -17   5  10      92619.38      94273.76       734.48 o                         
 -15   5  10      25791.11      24680.14       257.59 o                         
 -13   5  10       6897.16       6938.05       193.14 o                         
 -11   5  10      51887.14      49842.68       465.37 o                         
  -9   5  10     103582.55     100029.92       727.47 o                         
  -7   5  10     111387.09     110889.02       793.23 o                         
  -5   5  10        120.93        202.23        25.82 o                         
  -3   5  10      98238.77      97712.47       613.17 o                         
  -1   5  10     101858.20      96724.50       614.00 o                         
   1   5  10      45976.49      45109.60       340.78 o                         
   3   5  10        806.30        964.47        40.89 o                         
   5   5  10      72405.30      73713.50       459.29 o                         
   7   5  10     125199.38     127439.22       737.19 o                         
   9   5  10      19699.77      22055.04       232.57 o                         
  11   5  10         97.60        226.52        35.78 o                         
  13   5  10      51980.80      53075.59       535.80 o                         
  15   5  10      51012.47      51857.20       798.86 o                         
  17   5  10      10535.63       7784.69      1377.89 o                         
 -26   6  10       4284.77       3960.36       198.07 o                         
 -24   6  10       2491.08       2448.82       105.02 o                         
 -22   6  10      24274.05      25004.81       382.30 o                         
 -20   6  10      30973.55      33088.02       392.43 o                         
 -18   6  10      21459.17      21897.32       267.83 o                         
 -16   6  10       6204.80       6200.07       117.03 o                         
 -14   6  10      62887.55      61424.43       519.84 o                         
 -12   6  10      94080.05      93215.73       859.29 o                         
 -10   6  10      36535.37      36949.14       324.95 o                         
  -8   6  10      60161.28      61824.12       484.65 o                         
  -6   6  10      55873.41      52943.21       418.30 o                         
  -4   6  10     102998.12      99986.69       625.95 o                         
  -2   6  10      10191.11      10110.17       122.58 o                         
   0   6  10       3863.86       3708.92        69.01 o                         
   2   6  10      92833.52      91665.27       595.80 o                         
   4   6  10     138209.67     138408.42       803.45 o                         
   6   6  10      60370.00      59878.12       418.85 o                         
   8   6  10       9252.90       9933.67       139.68 o                         
  10   6  10      46757.62      50325.07       440.47 o                         
  12   6  10      21689.29      23038.09       276.45 o                         
  14   6  10      12684.15      11488.84       232.81 o                         
  16   6  10       4754.89       4625.06       348.23 o                         
 -25   7  10      26663.91      26030.71      1056.21 o                         
 -23   7  10      22167.66      23234.51       395.83 o                         
 -21   7  10       8033.94       8066.33       166.62 o                         
 -19   7  10      18880.12      20077.78       259.49 o                         
 -17   7  10     121850.21     120725.20       828.90 o                         
 -15   7  10      49566.47      49041.16       393.15 o                         
 -13   7  10        132.13        244.68        36.22 o                         
 -11   7  10      29781.77      27858.07       446.27 o                         
  -9   7  10     122266.67     115055.48       803.39 o                         
  -7   7  10      46152.27      45147.32       368.59 o                         
  -5   7  10       4056.15       4154.71        79.58 o                         
  -3   7  10      15911.34      14812.16       159.01 o                         
  -1   7  10      62310.30      61583.66       419.87 o                         
   1   7  10      39818.24      38625.29       297.54 o                         
   3   7  10      12187.53      12272.86       141.27 o                         
   5   7  10      13382.69      12767.79       146.91 o                         
   7   7  10      44994.08      46358.70       363.14 o                         
   9   7  10      21266.44      22649.37       230.66 o                         
  11   7  10       3431.85       3728.06        91.79 o                         
  13   7  10      21011.86      20897.81       261.73 o                         
  15   7  10      46766.03      46194.99       979.51 o                         
 -26   8  10       1898.85       1628.89       182.48 o                         
 -24   8  10       6338.45       6505.21       267.04 o                         
 -22   8  10      12273.75      13278.16       275.40 o                         
 -20   8  10      26263.85      26662.83       317.40 o                         
 -18   8  10      14032.02      14386.79       195.03 o                         
 -16   8  10        274.12        341.98        35.87 o                         
 -14   8  10      12619.01      12764.84       177.57 o                         
 -12   8  10      68771.02      67253.22       565.48 o                         
 -10   8  10      38103.69      36116.78       399.33 o                         
  -8   8  10        647.15        794.45        43.34 o                         
  -6   8  10     136285.44     135141.17       877.16 o                         
  -4   8  10      51698.82      48725.90       371.60 o                         
  -2   8  10      10816.60       9915.87       130.03 o                         
   0   8  10       8869.40       8578.31       124.75 o                         
   2   8  10      73625.48      72030.38       475.24 o                         
   4   8  10      88642.71      87286.42       534.92 o                         
   6   8  10       2582.73       2671.21        65.96 o                         
   8   8  10       6226.43       5800.79       106.48 o                         
  10   8  10      13381.85      13937.63       178.87 o                         
  12   8  10      14731.96      15251.00       235.74 o                         
  14   8  10      10372.73      10547.15       252.57 o                         
  16   8  10       2731.02       1830.35       465.00 o                         
 -25   9  10      38158.26      28245.37      2321.38 o                         
 -23   9  10      49100.41      50805.98       905.39 o                         
 -21   9  10       4630.90       4701.76       125.28 o                         
 -19   9  10      48061.41      47984.83       473.05 o                         
 -17   9  10      73972.27      75215.19       574.25 o                         
 -15   9  10      63147.07      63127.79       504.82 o                         
 -13   9  10        840.90       1012.31        49.61 o                         
 -11   9  10      31179.08      29368.24       298.55 o                         
  -9   9  10      82588.02      77614.68       587.18 o                         
  -7   9  10      62517.14      61237.89       484.21 o                         
  -5   9  10      64656.62      66084.08       468.71 o                         
  -3   9  10      20157.46      19910.83       210.31 o                         
  -1   9  10      36706.34      36567.04       317.82 o                         
   1   9  10      13448.95      13709.55       160.47 o                         
   3   9  10       6428.16       6538.15       100.64 o                         
   5   9  10       7960.95       7571.22       117.68 o                         
   7   9  10       9723.81      11476.72       149.63 o                         
   9   9  10      16267.84      17474.04       215.88 o                         
  11   9  10         16.43         98.25        33.14 o                         
  13   9  10       7641.67       7353.50       151.03 o                         
  15   9  10      29482.22      28903.74       685.54 o                         
 -24  10  10        511.86        435.23        67.38 o                         
 -22  10  10       5629.85       5707.94       152.79 o                         
 -20  10  10      19010.20      19738.68       262.83 o                         
 -18  10  10      15860.87      16078.73       219.19 o                         
 -16  10  10       2771.54       3028.40        86.26 o                         
 -14  10  10      13132.66      13553.37       191.54 o                         
 -12  10  10      69366.15      68140.00       488.81 o                         
 -10  10  10      53153.09      48257.74       355.66 o                         
  -8  10  10        148.98        309.15        34.81 o                         
  -6  10  10      57450.22      57752.27       463.70 o                         
  -4  10  10      65739.23      63451.79       510.00 o                         
  -2  10  10      24356.64      23909.61       253.35 o                         
   0  10  10        219.77        252.39        26.16 o                         
   2  10  10      46776.85      46741.77       349.43 o                         
   4  10  10      36748.65      38503.40       311.44 o                         
   6  10  10        652.19        915.61        43.44 o                         
   8  10  10       4771.30       5351.72       108.25 o                         
  10  10  10      13411.81      13999.36       181.04 o                         
  12  10  10      10809.33      10764.70       195.77 o                         
  14  10  10       2455.28       2062.89        93.75 o                         
 -23  11  10       7689.59       8026.84       283.08 o                         
 -21  11  10       2579.12       2620.92        86.14 o                         
 -19  11  10       1131.96       1214.47        57.08 o                         
 -17  11  10      29928.21      32038.28       327.31 o                         
 -15  11  10      12874.19      13830.56       191.20 o                         
 -13  11  10        468.63        659.49        41.23 o                         
 -11  11  10      13381.14      12598.06       154.61 o                         
  -9  11  10      24150.57      23550.21       223.94 o                         
  -7  11  10      10408.03      10247.84       134.96 o                         
  -5  11  10      16334.19      16474.71       187.50 o                         
  -3  11  10       4162.16       3841.62        81.51 o                         
  -1  11  10      11909.13      11694.67       136.21 o                         
   1  11  10       9265.65       9432.76       125.29 o                         
   3  11  10        277.47        342.97        31.71 o                         
   5  11  10       3230.22       4157.66        89.88 o                         
   7  11  10      29612.83      30964.05       287.18 o                         
   9  11  10       3219.27       3646.53        91.68 o                         
  11  11  10          9.67         47.39        29.48 o                         
  13  11  10      11000.60      11025.17       331.50 o                         
  15  11  10      12419.01       9108.99       616.85 o                         
 -24  12  10        760.98        510.20       196.59 o                         
 -22  12  10       4896.63       4701.90       146.56 o                         
 -20  12  10        452.45        656.97        47.49 o                         
 -18  12  10       3307.67       3228.28        97.14 o                         
 -16  12  10       2125.98       1971.65        72.98 o                         
 -14  12  10       4576.30       4865.80       107.78 o                         
 -12  12  10      32018.16      31324.01       266.72 o                         
 -10  12  10      11464.23      11939.08       152.44 o                         
  -8  12  10         83.90        213.75        25.49 o                         
  -6  12  10      12453.91      12879.74       151.52 o                         
  -4  12  10      49319.60      50079.18       380.33 o                         
  -2  12  10      13524.11      12771.68       154.83 o                         
   0  12  10       1412.72       1509.31        53.80 o                         
   2  12  10      12284.31      13222.46       160.73 o                         
   4  12  10      10804.75      10746.34       148.28 o                         
   6  12  10      18577.15      19505.26       217.19 o                         
   8  12  10       2147.66       2191.73        69.63 o                         
  10  12  10      10154.38      10084.54       169.90 o                         
  12  12  10       4538.13       3840.69       110.70 o                         
  14  12  10       1314.51        850.35        83.71 o                         
 -23  13  10       2790.80       2298.11       209.70 o                         
 -21  13  10        395.68        390.08        46.91 o                         
 -19  13  10       2520.01       2814.93        88.35 o                         
 -17  13  10        867.00       1272.13        63.25 o                         
 -15  13  10        127.51        265.81        36.68 o                         
 -13  13  10       3665.16       3928.31        96.40 o                         
 -11  13  10       4728.89       5247.09       106.37 o                         
  -9  13  10       1122.11       1154.11        48.96 o                         
  -7  13  10       1433.82       1585.49        55.45 o                         
  -5  13  10         14.53        110.42        25.21 o                         
  -3  13  10       4019.36       4037.91        88.42 o                         
  -1  13  10      15840.29      15197.33       175.82 o                         
   1  13  10       3058.87       3277.21        76.63 o                         
   3  13  10         65.82        171.76        28.31 o                         
   5  13  10       6593.97       6399.54       128.02 o                         
   7  13  10      12484.33      13136.06       173.82 o                         
   9  13  10       5414.65       5831.99       118.46 o                         
  11  13  10        171.56        150.50        30.87 o                         
  13  13  10       9411.16       8423.37       419.18 o                         
 -22  14  10        819.78       1112.90       108.47 o                         
 -20  14  10       5488.60       5776.73       135.57 o                         
 -18  14  10        100.60        179.55        35.50 o                         
 -16  14  10       1644.34       1631.61        78.49 o                         
 -14  14  10      21058.60      21164.01       261.83 o                         
 -12  14  10        160.27        427.98        41.35 o                         
 -10  14  10         26.42        169.16        28.79 o                         
  -8  14  10         16.09        152.94        30.23 o                         
  -6  14  10       7452.06       8150.18       126.94 o                         
  -4  14  10      18924.90      19123.89       207.57 o                         
  -2  14  10        291.83        440.01        32.97 o                         
   0  14  10        388.72        434.42        34.84 o                         
   2  14  10      13861.60      13756.62       169.82 o                         
   4  14  10      11278.59      11575.60       175.26 o                         
   6  14  10        102.14        196.15        33.06 o                         
   8  14  10         56.57         86.69        30.06 o                         
  10  14  10       2219.27       1896.71        64.79 o                         
  12  14  10       3150.45       2925.13       157.15 o                         
 -21  15  10       1070.58        932.49       139.75 o                         
 -19  15  10       1130.97       1108.43        58.20 o                         
 -17  15  10        161.08        273.16        39.70 o                         
 -15  15  10        586.31        607.14        47.87 o                         
 -13  15  10       2008.99       2185.06        77.87 o                         
 -11  15  10        666.46        663.48        46.34 o                         
  -9  15  10        178.32        304.92        35.19 o                         
  -7  15  10       1060.53       1108.93        50.37 o                         
  -5  15  10        935.37        924.63        45.30 o                         
  -3  15  10       1719.66       1779.57        62.28 o                         
  -1  15  10      16403.21      16465.71       186.33 o                         
   1  15  10        753.94        530.21        36.36 o                         
   3  15  10         15.96         66.48        30.64 o                         
   5  15  10        653.80        780.32        48.23 o                         
   7  15  10       2031.45       2119.98        70.09 o                         
   9  15  10       2752.87       2693.31        75.74 o                         
  11  15  10        782.93        964.78        69.15 o                         
 -20  16  10       1031.64        920.52       100.76 o                         
 -18  16  10        329.40        394.41        41.52 o                         
 -16  16  10       5663.81       5609.09       132.07 o                         
 -14  16  10       4281.49       4507.36       110.32 o                         
 -12  16  10         13.28         91.04        33.72 o                         
 -10  16  10        112.66        250.11        37.71 o                         
  -8  16  10       6635.21       6684.00       119.96 o                         
  -6  16  10       8402.61       8491.87       125.35 o                         
  -4  16  10       8406.07       7954.43       128.85 o                         
  -2  16  10       1286.09       1171.69        51.12 o                         
   0  16  10         13.40         71.71        30.68 o                         
   2  16  10       1700.39       1487.98        56.19 o                         
   4  16  10        665.68        620.02        43.06 o                         
   6  16  10        568.09        574.99        39.23 o                         
   8  16  10        127.24        111.83        30.55 o                         
  10  16  10        466.56        464.95        48.13 o                         
 -19  17  10         23.30         36.21        36.16 o                         
 -17  17  10       1459.05       1440.22        66.34 o                         
 -15  17  10        585.45        692.70        48.40 o                         
 -13  17  10          6.64         65.57        32.16 o                         
 -11  17  10       5861.18       5620.89       121.00 o                         
  -9  17  10        178.28        243.78        35.91 o                         
  -7  17  10         67.17        191.62        33.52 o                         
  -5  17  10        978.39        981.03        49.32 o                         
  -3  17  10         73.51        179.62        30.57 o                         
  -1  17  10        998.47        794.62        46.68 o                         
   1  17  10       1087.28        987.19        49.69 o                         
   3  17  10        487.97        415.35        37.94 o                         
   5  17  10        797.49        895.49        44.63 o                         
   7  17  10       2687.66       2902.68        75.91 o                         
   9  17  10        735.58        586.80        47.17 o                         
 -18  18  10         27.66         76.72        36.48 o                         
 -16  18  10        965.97       1246.81        62.49 o                         
 -14  18  10       2317.27       2599.96        81.60 o                         
 -12  18  10        284.21        316.36        37.08 o                         
 -10  18  10       8981.60       9182.61       156.24 o                         
  -8  18  10        122.45        201.82        33.92 o                         
  -6  18  10        770.27        828.30        48.74 o                         
  -4  18  10        648.96        910.91        47.69 o                         
  -2  18  10         45.37        148.22        31.30 o                         
   0  18  10        489.77        459.34        38.03 o                         
   2  18  10        559.84        619.97        42.02 o                         
   4  18  10        534.14        801.16        48.54 o                         
   6  18  10          4.20         63.43        26.45 o                         
   8  18  10        448.15        345.44        38.82 o                         
 -17  19  10       2905.68       2380.26        93.68 o                         
 -15  19  10       3078.86       2951.06        86.89 o                         
 -13  19  10        157.54        150.66        33.12 o                         
 -11  19  10       1061.64       1041.36        54.12 o                         
  -9  19  10        790.45        826.01        48.88 o                         
  -7  19  10        900.66       1162.41        57.36 o                         
  -5  19  10        446.25        689.25        44.30 o                         
  -3  19  10         23.27         40.52        28.50 o                         
  -1  19  10       1811.64       1827.14        60.90 o                         
   1  19  10        402.87        427.79        37.51 o                         
   3  19  10        116.51        134.52        29.07 o                         
   5  19  10        337.46        510.53        38.49 o                         
   7  19  10        129.56        125.32        36.63 o                         
 -16  20  10       2000.24       1373.59       102.08 o                         
 -14  20  10        476.08        608.09        65.59 o                         
 -12  20  10       1546.74       1614.83        66.88 o                         
 -10  20  10        562.55        651.80        43.57 o                         
  -8  20  10        405.58        468.29        40.88 o                         
  -6  20  10         91.64        160.70        32.13 o                         
  -4  20  10       7169.89       7422.75       154.91 o                         
  -2  20  10       1662.71       1892.92        62.13 o                         
   0  20  10        385.38        533.80        36.43 o                         
   2  20  10       2375.81       2507.49        79.91 o                         
   4  20  10       1348.84       1374.86        59.59 o                         
   6  20  10        394.91        374.47        49.26 o                         
 -15  21  10       4482.15       2329.09       221.62 o                         
 -13  21  10         96.14         93.99        41.64 o                         
 -11  21  10        944.64        990.74        59.45 o                         
  -9  21  10       5760.96       5974.77       117.52 o                         
  -7  21  10       7910.92       8411.73       143.52 o                         
  -5  21  10       1857.75       2061.20        64.45 o                         
  -3  21  10         92.36        187.29        29.60 o                         
  -1  21  10       1779.40       1941.08        63.34 o                         
   1  21  10       8824.64       8550.64       254.20 o                         
   3  21  10        547.32        408.03        73.20 o                         
   5  21  10       1628.78        829.63        83.55 o                         
 -12  22  10       8885.02       6732.73       217.35 o                         
 -10  22  10       3039.81       2843.52       110.17 o                         
  -8  22  10        896.65        874.56        67.93 o                         
  -6  22  10       8057.70       8026.87       148.03 o                         
  -4  22  10       6613.21       7065.20       145.35 o                         
  -2  22  10       3176.42       3093.03       229.50 o                         
   0  22  10         92.62         90.88        32.10 o                         
   2  22  10       1222.03        859.59       144.81 o                         
  -9  23  10       7943.59       6664.61       270.59 o                         
  -7  23  10       6460.09       5081.09       156.79 o                         
  -5  23  10       2363.44       1359.10       179.22 o                         
  -3  23  10       2724.31       2027.73       283.81 o                         
  -1  23  10      12331.78       8697.26      1904.22 o                         
 -27   1  11        316.68        281.91        43.69 o                         
 -25   1  11         10.84         85.81        48.09 o                         
 -23   1  11        862.38        945.45        83.70 o                         
 -21   1  11       8098.62       8756.09       230.55 o                         
 -19   1  11       3685.01       3898.20       120.70 o                         
 -17   1  11       3375.99       3529.10        85.92 o                         
 -15   1  11      17017.43      17878.15       245.86 o                         
 -13   1  11        258.45        391.25        39.51 o                         
 -11   1  11       3855.23       3830.99        92.03 o                         
  -9   1  11       8325.14       7565.34       121.17 o                         
  -7   1  11       4951.65       5159.21       103.70 o                         
  -5   1  11       7224.33       9067.26       143.09 o                         
  -3   1  11         16.80        186.86        24.01 o                         
  -1   1  11       2313.90       2431.45        52.74 o                         
   1   1  11      10695.05      12157.08       124.66 o                         
   3   1  11        221.23        288.09        26.95 o                         
   5   1  11       2332.82       2546.05        63.27 o                         
   7   1  11        587.19        887.05        41.55 o                         
   9   1  11        966.46        991.42        47.96 o                         
  11   1  11       1110.02       1049.86        58.78 o                         
  13   1  11       2495.69       2811.98       101.27 o                         
  15   1  11         56.09        120.77        33.77 o                         
 -26   2  11        741.51        903.02        88.80 o                         
 -24   2  11        116.22        102.17        50.71 o                         
 -22   2  11      11598.22      12197.56       261.99 o                         
 -20   2  11       2462.83       2750.97       104.44 o                         
 -18   2  11       1760.10       1721.57        71.41 o                         
 -16   2  11       1982.54       2408.76        70.44 o                         
 -14   2  11         45.08        161.34        34.58 o                         
 -12   2  11       3228.13       3673.59       100.50 o                         
 -10   2  11      21959.75      24277.35       270.48 o                         
  -8   2  11      19020.46      20201.98       211.99 o                         
  -6   2  11       9461.26      10129.34       142.80 o                         
  -4   2  11      13655.81      14515.51       167.38 o                         
  -2   2  11        919.35       1181.56        41.95 o                         
   0   2  11       3493.85       3580.04        64.63 o                         
   2   2  11        375.04        701.72        31.97 o                         
   4   2  11      13124.00      13243.07       158.91 o                         
   6   2  11       6294.55       6559.40       101.38 o                         
   8   2  11         79.70        273.99        30.66 o                         
  10   2  11       1457.36       1893.46        69.63 o                         
  12   2  11       2704.08       2830.52        87.34 o                         
  14   2  11         46.91         58.95        34.79 o                         
  16   2  11         45.64        122.22        44.45 o                         
 -27   3  11       1273.58       1104.19        76.07 o                         
 -25   3  11       2047.82       2183.40       128.79 o                         
 -23   3  11       6998.80       7151.14       184.80 o                         
 -21   3  11       9538.28       9580.16       223.71 o                         
 -19   3  11        303.92        442.78        43.19 o                         
 -17   3  11      11969.84      11397.87       167.66 o                         
 -15   3  11      19551.82      20452.25       269.46 o                         
 -13   3  11       5086.21       5494.02       134.24 o                         
 -11   3  11       9564.83       9031.19       148.08 o                         
  -9   3  11      45884.51      44405.27       370.76 o                         
  -7   3  11      15236.11      15749.25       182.59 o                         
  -5   3  11      11482.48      11301.72       147.84 o                         
  -3   3  11        468.25        424.02        27.53 o                         
  -1   3  11       2504.10       1692.43        44.58 o                         
   1   3  11       1753.25       1737.57        46.91 o                         
   3   3  11       1562.94       1961.56        56.18 o                         
   5   3  11       4082.40       4341.75        76.64 o                         
   7   3  11       5219.53       5525.00       101.46 o                         
   9   3  11      18757.21      20166.30       231.48 o                         
  11   3  11        892.84        887.70        54.35 o                         
  13   3  11       1844.79       1754.94        66.94 o                         
  15   3  11       7721.00       7793.22       164.20 o                         
 -26   4  11        286.71        229.17        54.40 o                         
 -24   4  11       1093.49       1033.44        75.91 o                         
 -22   4  11      22932.67      23774.42       371.40 o                         
 -20   4  11      13249.13      14193.95       230.25 o                         
 -18   4  11         54.49        151.91        33.85 o                         
 -16   4  11       3963.32       3903.94        94.54 o                         
 -14   4  11       2889.75       2873.84       116.53 o                         
 -12   4  11       6964.50       7365.13       144.52 o                         
 -10   4  11        618.81        614.89        40.76 o                         
  -8   4  11       2657.79       2993.29        76.01 o                         
  -6   4  11       3227.42       3842.62        76.21 o                         
  -4   4  11      22850.97      21966.66       189.58 o                         
  -2   4  11       4577.42       5719.88        83.11 o                         
   0   4  11       9157.21       9173.94       114.51 o                         
   2   4  11       7117.94       7384.24       102.69 o                         
   4   4  11      28965.99      27544.81       227.29 o                         
   6   4  11        230.44        334.09        28.82 o                         
   8   4  11       9555.27       9491.26       138.75 o                         
  10   4  11       7750.81       7926.98       145.50 o                         
  12   4  11       1826.77       1892.65        71.04 o                         
  14   4  11       3903.54       4009.56       122.35 o                         
  16   4  11       2567.47       2032.18       110.02 o                         
 -25   5  11       2626.13       2925.90       129.59 o                         
 -23   5  11      12196.01      13024.41       250.98 o                         
 -21   5  11      11635.73      11928.24       221.71 o                         
 -19   5  11        242.64        405.13        43.92 o                         
 -17   5  11      41909.88      42585.97       410.60 o                         
 -15   5  11      53879.09      50961.89       442.97 o                         
 -13   5  11        206.85        187.33        40.72 o                         
 -11   5  11      41175.40      40826.26       390.14 o                         
  -9   5  11     103251.34     102254.44       725.29 o                         
  -7   5  11        721.77        433.69        31.79 o                         
  -5   5  11       9305.41       9192.10       121.23 o                         
  -3   5  11      29140.50      28006.93       228.24 o                         
  -1   5  11      11138.73      10670.77       128.05 o                         
   1   5  11      10589.49      11148.73       135.59 o                         
   3   5  11       4963.35       5054.95        84.39 o                         
   5   5  11       9610.83      10297.80       126.08 o                         
   7   5  11       3044.06       3133.88        74.06 o                         
   9   5  11       5142.93       5152.67       101.32 o                         
  11   5  11       4662.80       4672.14       106.81 o                         
  13   5  11       9674.50       9895.80       170.19 o                         
  15   5  11       2738.54       2372.69       114.77 o                         
 -26   6  11       1969.85       1858.36       120.10 o                         
 -24   6  11       2926.02       2994.49       126.03 o                         
 -22   6  11      30815.07      32366.46       443.98 o                         
 -20   6  11      30180.34      31326.62       382.03 o                         
 -18   6  11        103.35        180.65        35.25 o                         
 -16   6  11      22954.62      22798.34       255.77 o                         
 -14   6  11      19591.61      19607.64       233.85 o                         
 -12   6  11       6968.31       6685.71       162.30 o                         
 -10   6  11       3680.63       3572.83        86.41 o                         
  -8   6  11      13501.06      14352.44       182.35 o                         
  -6   6  11       3120.04       3071.51        74.94 o                         
  -4   6  11      33750.08      33695.30       276.60 o                         
  -2   6  11        538.20        353.99        26.00 o                         
   0   6  11       1249.56       1145.24        42.36 o                         
   2   6  11      69822.66      69678.66       488.86 o
[truncated: 331,534 more chars]
